# Supplementary material for: 6-Aryl-4-cycloamino-1,3,5-triazine-2-amines: synthesis, antileukemic activity, and 3D-QSAR modelling
Source: RSC Adv. 2024 Mar 11;14(12):8264–82. doi: 10.1039/d3ra08091a (PMC10925993; doi:10.1039/d3ra08091a)
Supplement: RA-014-D3RA08091A-s002 [file RA-014-D3RA08091A-s002.cif]

# Electronic Supplementary Material (ESI) for RSC Advances.
# This journal is © The Royal Society of Chemistry 2024

####################################################################### 
# 
# This file contains crystal structure data downloaded from the 
# Cambridge Structural Database (CSD) hosted by the Cambridge 
# Crystallographic Data Centre (CCDC).
# 
# Full information about CCDC data access policies and citation 
# guidelines are available at http://www.ccdc.cam.ac.uk/access/V1 
# 
# Audit and citation data items may have been added by the CCDC. 
# Please retain this information to preserve the provenance of 
# this file and to allow appropriate attribution of the data. 
# 
#######################################################################

data_shelx
_database_code_depnum_ccdc_archive 'CCDC 2310051'
loop_
_audit_author_name
_audit_author_address
'Edward R.T. Tiekink'
;Universitat de les Illes Balears
Spain
;
_audit_update_record             
;
2023-11-24 deposited with the CCDC.	2024-03-05 downloaded from the CCDC.
;

_audit_creation_method           SHELXL-2017/1
_shelx_SHELXL_version_number     2017/1
_chemical_name_systematic        ?
_chemical_name_common            ?
_chemical_melting_point          ?
_chemical_formula_moiety         'C15 H19 N5'
_chemical_formula_sum            'C15 H19 N5'
_chemical_formula_weight         269.35

loop_
_atom_type_symbol
_atom_type_description
_atom_type_scat_dispersion_real
_atom_type_scat_dispersion_imag
_atom_type_scat_source
C C 0.0181 0.0091 'International Tables Vol C Tables 4.2.6.8 and 6.1.1.4'
H H 0.0000 0.0000 'International Tables Vol C Tables 4.2.6.8 and 6.1.1.4'
N N 0.0311 0.0180 'International Tables Vol C Tables 4.2.6.8 and 6.1.1.4'

_space_group_crystal_system      monoclinic
_space_group_IT_number           14
_space_group_name_H-M_alt        'P 21/c'
_space_group_name_Hall           '-P 2ybc'

_shelx_space_group_comment       
;
The symmetry employed for this shelxl refinement is uniquely defined
by the following loop, which should always be used as a source of
symmetry information in preference to the above space-group names.
They are only intended as comments.
;

loop_
_space_group_symop_operation_xyz
'x, y, z'
'-x, y+1/2, -z+1/2'
'-x, -y, -z'
'x, -y-1/2, z-1/2'

_cell_length_a                   8.86700(10)
_cell_length_b                   7.14300(10)
_cell_length_c                   22.2918(3)
_cell_angle_alpha                90
_cell_angle_beta                 90.5370(10)
_cell_angle_gamma                90
_cell_volume                     1411.83(3)
_cell_formula_units_Z            4
_cell_measurement_temperature    100(2)
_cell_measurement_reflns_used    12313
_cell_measurement_theta_min      3.9540
_cell_measurement_theta_max      76.3320

_exptl_crystal_description       prism
_exptl_crystal_colour            colourless
_exptl_crystal_density_meas      ?
_exptl_crystal_density_method    ?
_exptl_crystal_density_diffrn    1.267
_exptl_crystal_F_000             576
_exptl_transmission_factor_min   ?
_exptl_transmission_factor_max   ?
_exptl_crystal_size_max          0.151
_exptl_crystal_size_mid          0.118
_exptl_crystal_size_min          0.077
_exptl_absorpt_coefficient_mu    0.631
_shelx_estimated_absorpt_T_min   0.911
_shelx_estimated_absorpt_T_max   0.953
_exptl_absorpt_correction_type   gaussian
_exptl_absorpt_correction_T_min  0.696
_exptl_absorpt_correction_T_max  1.000
_exptl_absorpt_process_details   
;
CrysAlisPro 1.171.39.31a (Rigaku Oxford Diffraction, 2017)
Numerical absorption correction based on gaussian integration over
			a multifaceted crystal model
Empirical absorption correction using spherical harmonics,
 implemented in SCALE3 ABSPACK scaling algorithm.
;
_diffrn_ambient_temperature      100(2)
_diffrn_radiation_wavelength     1.54184
_diffrn_radiation_type           CuK\a
_diffrn_source                   'micro-focus sealed X-ray tube'
_diffrn_measurement_device_type  'XtaLAB Synergy, Dualflex, AtlasS2'
_diffrn_measurement_method       '\w scans'
_diffrn_detector_area_resol_mean 5.2558
_diffrn_reflns_number            19004
_diffrn_reflns_av_unetI/netI     0.0120
_diffrn_reflns_av_R_equivalents  0.0238
_diffrn_reflns_limit_h_min       -10
_diffrn_reflns_limit_h_max       10
_diffrn_reflns_limit_k_min       -8
_diffrn_reflns_limit_k_max       8
_diffrn_reflns_limit_l_min       -26
_diffrn_reflns_limit_l_max       26
_diffrn_reflns_theta_min         3.966
_diffrn_reflns_theta_max         67.076
_diffrn_reflns_theta_full        67.076
_diffrn_measured_fraction_theta_max 0.999
_diffrn_measured_fraction_theta_full 0.999
_diffrn_reflns_Laue_measured_fraction_max 0.999
_diffrn_reflns_Laue_measured_fraction_full 0.999
_diffrn_reflns_point_group_measured_fraction_max 0.999
_diffrn_reflns_point_group_measured_fraction_full 0.999
_reflns_number_total             2524
_reflns_number_gt                2371
_reflns_threshold_expression     'I > 2\s(I)'
_reflns_Friedel_coverage         0.000
_reflns_Friedel_fraction_max     .
_reflns_Friedel_fraction_full    .

_reflns_special_details          
;
 Reflections were merged by SHELXL according to the crystal
 class for the calculation of statistics and refinement.
 
 _reflns_Friedel_fraction is defined as the number of unique
 Friedel pairs measured divided by the number that would be
 possible theoretically, ignoring centric projections and
 systematic absences.
;

_computing_data_collection       'CrysAlisPro 1.171.39.31a (Rigaku OD, 2017)'
_computing_cell_refinement       'CrysAlisPro 1.171.39.31a (Rigaku OD, 2017)'
_computing_data_reduction        'CrysAlisPro 1.171.39.31a (Rigaku OD, 2017)'
_computing_structure_solution    'SHELXT 2018/2 (Sheldrick, 2015a)'
_computing_structure_refinement  'SHELXL-2017/1 (Sheldrick, 2015b)'
_computing_molecular_graphics    
'ORTEP-3 for Windows (Farrugia, 2012), DIAMOND (Brandenburg, 2006)'
_computing_publication_material  'SHELXL-2017/1 (Sheldrick, 2015b)'
_refine_special_details          
;
Owing to poor agreement, one reflection, i.e. (-1 1 16), was omitted from the
final cycles of refinement.
;
_refine_ls_structure_factor_coef Fsqd
_refine_ls_matrix_type           full
_refine_ls_weighting_scheme      calc
_refine_ls_weighting_details     
'w=1/[\s^2^(Fo^2^)+(0.0590P)^2^+0.5720P] where P=(Fo^2^+2Fc^2^)/3'
_atom_sites_solution_primary     direct
_atom_sites_solution_secondary   difmap
_atom_sites_solution_hydrogens   mixed
_refine_ls_hydrogen_treatment    mixed
_refine_ls_extinction_method     none
_refine_ls_extinction_coef       .
_refine_ls_number_reflns         2524
_refine_ls_number_parameters     188
_refine_ls_number_restraints     2
_refine_ls_R_factor_all          0.0397
_refine_ls_R_factor_gt           0.0381
_refine_ls_wR_factor_ref         0.1051
_refine_ls_wR_factor_gt          0.1033
_refine_ls_goodness_of_fit_ref   1.055
_refine_ls_restrained_S_all      1.055
_refine_ls_shift/su_max          0.006
_refine_ls_shift/su_mean         0.000

loop_
_atom_site_label
_atom_site_type_symbol
_atom_site_fract_x
_atom_site_fract_y
_atom_site_fract_z
_atom_site_U_iso_or_equiv
_atom_site_adp_type
_atom_site_occupancy
_atom_site_site_symmetry_order
_atom_site_calc_flag
_atom_site_refinement_flags_posn
_atom_site_refinement_flags_adp
_atom_site_refinement_flags_occupancy
_atom_site_disorder_assembly
_atom_site_disorder_group
N1 N 0.06777(10) 0.68711(13) 0.33098(4) 0.0146(2) Uani 1 1 d . . . . .
N3 N 0.17071(10) 0.38980(13) 0.30229(4) 0.0142(2) Uani 1 1 d . . . . .
N5 N 0.27928(10) 0.56361(14) 0.38401(4) 0.0147(2) Uani 1 1 d . . . . .
N21 N -0.03617(11) 0.51613(14) 0.25403(4) 0.0163(2) Uani 1 1 d D . . . .
H1N H -0.0895(15) 0.6168(16) 0.2449(6) 0.020 Uiso 1 1 d D U . . .
H2N H -0.0303(16) 0.4236(17) 0.2281(5) 0.020 Uiso 1 1 d D U . . .
N41 N 0.39312(11) 0.29576(14) 0.34900(4) 0.0167(2) Uani 1 1 d . . . . .
C2 C 0.07079(12) 0.53013(16) 0.29694(5) 0.0134(2) Uani 1 1 d . . . . .
C4 C 0.27738(12) 0.41784(16) 0.34504(5) 0.0136(2) Uani 1 1 d . . . . .
C6 C 0.17304(12) 0.69170(16) 0.37445(5) 0.0133(2) Uani 1 1 d . . . . .
C42 C 0.40882(13) 0.13428(17) 0.30913(6) 0.0195(3) Uani 1 1 d . . . . .
H42A H 0.331824 0.141434 0.276765 0.023 Uiso 1 1 calc R U . . .
H42B H 0.391372 0.017706 0.332066 0.023 Uiso 1 1 calc R U . . .
C43 C 0.56532(13) 0.12868(18) 0.28166(5) 0.0202(3) Uani 1 1 d . . . . .
H43A H 0.576826 0.235772 0.253883 0.024 Uiso 1 1 calc R U . . .
H43B H 0.576492 0.011957 0.258170 0.024 Uiso 1 1 calc R U . . .
C44 C 0.68866(14) 0.1373(2) 0.32975(6) 0.0250(3) Uani 1 1 d . . . . .
H44A H 0.686200 0.021858 0.354307 0.030 Uiso 1 1 calc R U . . .
H44B H 0.788583 0.145045 0.310463 0.030 Uiso 1 1 calc R U . . .
C45 C 0.66570(13) 0.30727(19) 0.36987(6) 0.0229(3) Uani 1 1 d . . . . .
H45A H 0.741532 0.305767 0.402751 0.028 Uiso 1 1 calc R U . . .
H45B H 0.680820 0.422897 0.346191 0.028 Uiso 1 1 calc R U . . .
C46 C 0.50828(13) 0.30824(17) 0.39633(5) 0.0183(3) Uani 1 1 d . . . . .
H46A H 0.497550 0.201019 0.424109 0.022 Uiso 1 1 calc R U . . .
H46B H 0.493505 0.424837 0.419553 0.022 Uiso 1 1 calc R U . . .
C61 C 0.17381(12) 0.85698(16) 0.41513(5) 0.0142(3) Uani 1 1 d . . . . .
C62 C 0.28159(13) 0.87179(16) 0.46108(5) 0.0166(3) Uani 1 1 d . . . . .
H62 H 0.352393 0.773733 0.467334 0.020 Uiso 1 1 calc R U . . .
C63 C 0.28559(13) 1.02892(17) 0.49755(5) 0.0181(3) Uani 1 1 d . . . . .
H63 H 0.359061 1.036409 0.528745 0.022 Uiso 1 1 calc R U . . .
C64 C 0.18442(13) 1.17598(16) 0.48950(5) 0.0169(3) Uani 1 1 d . . . . .
C65 C 0.07632(13) 1.15947(17) 0.44396(5) 0.0177(3) Uani 1 1 d . . . . .
H65 H 0.005691 1.257752 0.437771 0.021 Uiso 1 1 calc R U . . .
C66 C 0.07008(13) 1.00242(16) 0.40761(5) 0.0161(3) Uani 1 1 d . . . . .
H66 H -0.005493 0.993511 0.377255 0.019 Uiso 1 1 calc R U . . .
C67 C 0.19316(14) 1.34785(17) 0.52839(6) 0.0221(3) Uani 1 1 d . . . . .
H67A H 0.285112 1.343083 0.553079 0.033 Uiso 1 1 calc R U . . .
H67B H 0.104862 1.352671 0.554463 0.033 Uiso 1 1 calc R U . . .
H67C H 0.195186 1.459736 0.502972 0.033 Uiso 1 1 calc R U . . .

loop_
_atom_site_aniso_label
_atom_site_aniso_U_11
_atom_site_aniso_U_22
_atom_site_aniso_U_33
_atom_site_aniso_U_23
_atom_site_aniso_U_13
_atom_site_aniso_U_12
N1 0.0143(5) 0.0144(5) 0.0150(5) -0.0001(4) -0.0017(4) 0.0008(4)
N3 0.0133(5) 0.0145(5) 0.0148(5) 0.0002(4) -0.0002(4) -0.0002(4)
N5 0.0145(5) 0.0151(5) 0.0146(5) -0.0004(4) -0.0004(4) 0.0017(4)
N21 0.0163(5) 0.0143(5) 0.0180(5) -0.0026(4) -0.0047(4) 0.0021(4)
N41 0.0147(5) 0.0173(5) 0.0182(5) -0.0041(4) -0.0025(4) 0.0041(4)
C2 0.0127(5) 0.0145(5) 0.0130(5) 0.0020(4) 0.0023(4) -0.0019(4)
C4 0.0131(5) 0.0144(5) 0.0135(5) 0.0015(4) 0.0016(4) -0.0006(4)
C6 0.0124(5) 0.0143(5) 0.0131(5) 0.0027(4) 0.0022(4) -0.0013(4)
C42 0.0167(6) 0.0168(6) 0.0249(6) -0.0063(5) -0.0009(5) 0.0025(5)
C43 0.0196(6) 0.0213(6) 0.0197(6) -0.0046(5) 0.0017(5) 0.0031(5)
C44 0.0163(6) 0.0335(7) 0.0254(7) -0.0076(5) 0.0010(5) 0.0067(5)
C45 0.0160(6) 0.0294(7) 0.0233(6) -0.0060(5) -0.0032(5) 0.0016(5)
C46 0.0177(6) 0.0212(6) 0.0159(6) -0.0020(4) -0.0033(5) 0.0060(5)
C61 0.0142(5) 0.0145(6) 0.0139(5) 0.0012(4) 0.0021(4) -0.0013(4)
C62 0.0158(6) 0.0162(6) 0.0178(6) 0.0013(4) -0.0009(4) 0.0017(4)
C63 0.0177(6) 0.0203(6) 0.0162(6) -0.0009(5) -0.0035(4) -0.0012(5)
C64 0.0185(6) 0.0162(6) 0.0159(6) -0.0004(4) 0.0036(4) -0.0023(4)
C65 0.0172(6) 0.0160(6) 0.0197(6) 0.0005(4) 0.0012(5) 0.0034(4)
C66 0.0145(5) 0.0184(6) 0.0154(6) 0.0005(4) -0.0009(4) 0.0011(4)
C67 0.0251(7) 0.0186(6) 0.0227(6) -0.0049(5) -0.0005(5) 0.0004(5)

_geom_special_details            
;
 All esds (except the esd in the dihedral angle between two l.s. planes)
 are estimated using the full covariance matrix.  The cell esds are taken
 into account individually in the estimation of esds in distances, angles
 and torsion angles; correlations between esds in cell parameters are only
 used when they are defined by crystal symmetry.  An approximate (isotropic)
 treatment of cell esds is used for estimating esds involving l.s. planes.
;

loop_
_geom_bond_atom_site_label_1
_geom_bond_atom_site_label_2
_geom_bond_distance
_geom_bond_site_symmetry_2
_geom_bond_publ_flag
N1 C6 1.3396(15) . ?
N1 C2 1.3543(15) . ?
N3 C2 1.3424(15) . ?
N3 C4 1.3513(15) . ?
N5 C6 1.3289(15) . ?
N5 C4 1.3560(15) . ?
N21 C2 1.3443(15) . ?
N21 H1N 0.883(9) . ?
N21 H2N 0.880(9) . ?
N41 C4 1.3490(15) . ?
N41 C42 1.4636(15) . ?
N41 C46 1.4641(14) . ?
C6 C61 1.4887(16) . ?
C42 C43 1.5226(16) . ?
C42 H42A 0.9900 . ?
C42 H42B 0.9900 . ?
C43 C44 1.5256(17) . ?
C43 H43A 0.9900 . ?
C43 H43B 0.9900 . ?
C44 C45 1.5228(17) . ?
C44 H44A 0.9900 . ?
C44 H44B 0.9900 . ?
C45 C46 1.5204(17) . ?
C45 H45A 0.9900 . ?
C45 H45B 0.9900 . ?
C46 H46A 0.9900 . ?
C46 H46B 0.9900 . ?
C61 C66 1.3965(16) . ?
C61 C62 1.3984(16) . ?
C62 C63 1.3860(17) . ?
C62 H62 0.9500 . ?
C63 C64 1.3919(17) . ?
C63 H63 0.9500 . ?
C64 C65 1.3945(17) . ?
C64 C67 1.5045(16) . ?
C65 C66 1.3847(17) . ?
C65 H65 0.9500 . ?
C66 H66 0.9500 . ?
C67 H67A 0.9800 . ?
C67 H67B 0.9800 . ?
C67 H67C 0.9800 . ?

loop_
_geom_angle_atom_site_label_1
_geom_angle_atom_site_label_2
_geom_angle_atom_site_label_3
_geom_angle
_geom_angle_site_symmetry_1
_geom_angle_site_symmetry_3
_geom_angle_publ_flag
C6 N1 C2 114.09(9) . . ?
C2 N3 C4 114.14(10) . . ?
C6 N5 C4 114.92(10) . . ?
C2 N21 H1N 118.4(9) . . ?
C2 N21 H2N 118.5(9) . . ?
H1N N21 H2N 119.7(13) . . ?
C4 N41 C42 123.11(10) . . ?
C4 N41 C46 122.20(9) . . ?
C42 N41 C46 114.58(9) . . ?
N3 C2 N21 117.92(10) . . ?
N3 C2 N1 125.80(10) . . ?
N21 C2 N1 116.27(10) . . ?
N41 C4 N3 118.52(10) . . ?
N41 C4 N5 116.71(10) . . ?
N3 C4 N5 124.75(10) . . ?
N5 C6 N1 125.96(10) . . ?
N5 C6 C61 116.69(10) . . ?
N1 C6 C61 117.34(10) . . ?
N41 C42 C43 110.93(10) . . ?
N41 C42 H42A 109.5 . . ?
C43 C42 H42A 109.5 . . ?
N41 C42 H42B 109.5 . . ?
C43 C42 H42B 109.5 . . ?
H42A C42 H42B 108.0 . . ?
C42 C43 C44 111.49(10) . . ?
C42 C43 H43A 109.3 . . ?
C44 C43 H43A 109.3 . . ?
C42 C43 H43B 109.3 . . ?
C44 C43 H43B 109.3 . . ?
H43A C43 H43B 108.0 . . ?
C45 C44 C43 110.24(10) . . ?
C45 C44 H44A 109.6 . . ?
C43 C44 H44A 109.6 . . ?
C45 C44 H44B 109.6 . . ?
C43 C44 H44B 109.6 . . ?
H44A C44 H44B 108.1 . . ?
C46 C45 C44 111.08(10) . . ?
C46 C45 H45A 109.4 . . ?
C44 C45 H45A 109.4 . . ?
C46 C45 H45B 109.4 . . ?
C44 C45 H45B 109.4 . . ?
H45A C45 H45B 108.0 . . ?
N41 C46 C45 110.90(9) . . ?
N41 C46 H46A 109.5 . . ?
C45 C46 H46A 109.5 . . ?
N41 C46 H46B 109.5 . . ?
C45 C46 H46B 109.5 . . ?
H46A C46 H46B 108.0 . . ?
C66 C61 C62 118.46(10) . . ?
C66 C61 C6 121.16(10) . . ?
C62 C61 C6 120.36(10) . . ?
C63 C62 C61 120.29(11) . . ?
C63 C62 H62 119.9 . . ?
C61 C62 H62 119.9 . . ?
C62 C63 C64 121.51(11) . . ?
C62 C63 H63 119.2 . . ?
C64 C63 H63 119.2 . . ?
C63 C64 C65 117.89(10) . . ?
C63 C64 C67 120.79(11) . . ?
C65 C64 C67 121.32(11) . . ?
C66 C65 C64 121.19(11) . . ?
C66 C65 H65 119.4 . . ?
C64 C65 H65 119.4 . . ?
C65 C66 C61 120.64(11) . . ?
C65 C66 H66 119.7 . . ?
C61 C66 H66 119.7 . . ?
C64 C67 H67A 109.5 . . ?
C64 C67 H67B 109.5 . . ?
H67A C67 H67B 109.5 . . ?
C64 C67 H67C 109.5 . . ?
H67A C67 H67C 109.5 . . ?
H67B C67 H67C 109.5 . . ?

loop_
_geom_torsion_atom_site_label_1
_geom_torsion_atom_site_label_2
_geom_torsion_atom_site_label_3
_geom_torsion_atom_site_label_4
_geom_torsion
_geom_torsion_site_symmetry_1
_geom_torsion_site_symmetry_2
_geom_torsion_site_symmetry_3
_geom_torsion_site_symmetry_4
_geom_torsion_publ_flag
C4 N3 C2 N21 177.83(9) . . . . ?
C4 N3 C2 N1 -1.88(16) . . . . ?
C6 N1 C2 N3 -2.54(15) . . . . ?
C6 N1 C2 N21 177.75(9) . . . . ?
C42 N41 C4 N3 0.06(16) . . . . ?
C46 N41 C4 N3 -175.94(10) . . . . ?
C42 N41 C4 N5 -178.44(10) . . . . ?
C46 N41 C4 N5 5.56(16) . . . . ?
C2 N3 C4 N41 -172.16(9) . . . . ?
C2 N3 C4 N5 6.20(16) . . . . ?
C6 N5 C4 N41 172.85(9) . . . . ?
C6 N5 C4 N3 -5.54(16) . . . . ?
C4 N5 C6 N1 0.33(16) . . . . ?
C4 N5 C6 C61 -178.28(9) . . . . ?
C2 N1 C6 N5 3.38(16) . . . . ?
C2 N1 C6 C61 -178.01(9) . . . . ?
C4 N41 C42 C43 128.89(11) . . . . ?
C46 N41 C42 C43 -54.83(13) . . . . ?
N41 C42 C43 C44 53.44(13) . . . . ?
C42 C43 C44 C45 -54.15(14) . . . . ?
C43 C44 C45 C46 54.66(14) . . . . ?
C4 N41 C46 C45 -128.12(11) . . . . ?
C42 N41 C46 C45 55.56(13) . . . . ?
C44 C45 C46 N41 -54.68(14) . . . . ?
N5 C6 C61 C66 177.86(10) . . . . ?
N1 C6 C61 C66 -0.88(15) . . . . ?
N5 C6 C61 C62 -0.58(15) . . . . ?
N1 C6 C61 C62 -179.32(9) . . . . ?
C66 C61 C62 C63 -0.82(17) . . . . ?
C6 C61 C62 C63 177.66(10) . . . . ?
C61 C62 C63 C64 -0.45(18) . . . . ?
C62 C63 C64 C65 1.04(17) . . . . ?
C62 C63 C64 C67 -178.28(11) . . . . ?
C63 C64 C65 C66 -0.36(17) . . . . ?
C67 C64 C65 C66 178.95(11) . . . . ?
C64 C65 C66 C61 -0.91(17) . . . . ?
C62 C61 C66 C65 1.50(17) . . . . ?
C6 C61 C66 C65 -176.97(10) . . . . ?

_refine_diff_density_max         0.300
_refine_diff_density_min         -0.295
_refine_diff_density_rms         0.049

_shelx_res_file                  
;
TITL  9{2,6}
    shelx.res
    created by SHELXL-2017/1 at 08:11:13 on 23-Nov-2023
CELL  1.54184   8.8670   7.1430  22.2918   90.000   90.537   90.000
ZERR     4.00   0.0001   0.0001   0.0003    0.000    0.001    0.000
LATT   1
SYMM  - X, 1/2 + Y, 1/2 - Z
SFAC  C    H    N
UNIT  60   76   20
MERG   2
OMIT    -3.00 150.00
OMIT  -1   1  16
DFIX   0.88 0.01 N21 H1n N21 H2n
SIZE     0.077   0.118   0.151
ACTA
BOND   $H
CONF
L.S.  18
TEMP  -173.00
WGHT    0.059000    0.572000
FVAR       0.64789
N1    3    0.067767    0.687113    0.330976    11.00000    0.01435    0.01441 =
         0.01497   -0.00011   -0.00167    0.00076
N3    3    0.170714    0.389797    0.302287    11.00000    0.01333    0.01451 =
         0.01479    0.00018   -0.00017   -0.00021
N5    3    0.279278    0.563610    0.384010    11.00000    0.01451    0.01505 =
         0.01461   -0.00044   -0.00035    0.00175
N21   3   -0.036169    0.516128    0.254034    11.00000    0.01632    0.01435 =
         0.01799   -0.00259   -0.00469    0.00211
H1N   2   -0.089464    0.616843    0.244929    11.00000   -1.20000
H2N   2   -0.030319    0.423610    0.228114    11.00000   -1.20000
N41   3    0.393125    0.295762    0.349005    11.00000    0.01468    0.01725 =
         0.01820   -0.00411   -0.00254    0.00413
C2    1    0.070791    0.530128    0.296940    11.00000    0.01275    0.01450 =
         0.01297    0.00201    0.00226   -0.00192
C4    1    0.277376    0.417838    0.345041    11.00000    0.01307    0.01442 =
         0.01348    0.00153    0.00160   -0.00058
C6    1    0.173044    0.691698    0.374449    11.00000    0.01236    0.01435 =
         0.01314    0.00269    0.00220   -0.00127
C42   1    0.408818    0.134277    0.309133    11.00000    0.01669    0.01682 =
         0.02491   -0.00634   -0.00087    0.00254
AFIX  23
H42A  2    0.331824    0.141434    0.276765    11.00000   -1.20000
H42B  2    0.391372    0.017706    0.332066    11.00000   -1.20000
AFIX   0
C43   1    0.565317    0.128681    0.281658    11.00000    0.01961    0.02127 =
         0.01970   -0.00465    0.00169    0.00308
AFIX  23
H43A  2    0.576826    0.235772    0.253883    11.00000   -1.20000
H43B  2    0.576492    0.011957    0.258170    11.00000   -1.20000
AFIX   0
C44   1    0.688664    0.137287    0.329754    11.00000    0.01626    0.03350 =
         0.02535   -0.00762    0.00103    0.00668
AFIX  23
H44A  2    0.686200    0.021858    0.354307    11.00000   -1.20000
H44B  2    0.788583    0.145045    0.310463    11.00000   -1.20000
AFIX   0
C45   1    0.665703    0.307274    0.369873    11.00000    0.01605    0.02938 =
         0.02333   -0.00599   -0.00320    0.00156
AFIX  23
H45A  2    0.741532    0.305767    0.402751    11.00000   -1.20000
H45B  2    0.680820    0.422897    0.346191    11.00000   -1.20000
AFIX   0
C46   1    0.508284    0.308235    0.396332    11.00000    0.01774    0.02124 =
         0.01586   -0.00198   -0.00327    0.00598
AFIX  23
H46A  2    0.497550    0.201019    0.424109    11.00000   -1.20000
H46B  2    0.493505    0.424837    0.419553    11.00000   -1.20000
AFIX   0
C61   1    0.173809    0.856980    0.415134    11.00000    0.01418    0.01451 =
         0.01389    0.00125    0.00207   -0.00134
C62   1    0.281595    0.871794    0.461083    11.00000    0.01578    0.01619 =
         0.01780    0.00127   -0.00091    0.00173
AFIX  43
H62   2    0.352393    0.773733    0.467334    11.00000   -1.20000
AFIX   0
C63   1    0.285590    1.028916    0.497545    11.00000    0.01774    0.02028 =
         0.01621   -0.00088   -0.00347   -0.00122
AFIX  43
H63   2    0.359061    1.036409    0.528745    11.00000   -1.20000
AFIX   0
C64   1    0.184422    1.175981    0.489498    11.00000    0.01852    0.01622 =
         0.01594   -0.00037    0.00358   -0.00226
C65   1    0.076324    1.159473    0.443963    11.00000    0.01723    0.01604 =
         0.01970    0.00047    0.00118    0.00343
AFIX  43
H65   2    0.005691    1.257752    0.437771    11.00000   -1.20000
AFIX   0
C66   1    0.070084    1.002415    0.407610    11.00000    0.01449    0.01839 =
         0.01542    0.00051   -0.00095    0.00112
AFIX  43
H66   2   -0.005493    0.993511    0.377255    11.00000   -1.20000
AFIX   0
C67   1    0.193157    1.347847    0.528393    11.00000    0.02509    0.01857 =
         0.02270   -0.00488   -0.00052    0.00038
AFIX 137
H67A  2    0.285112    1.343083    0.553079    11.00000   -1.50000
H67B  2    0.104862    1.352671    0.554463    11.00000   -1.50000
H67C  2    0.195186    1.459736    0.502972    11.00000   -1.50000

AFIX   0
HKLF    4


REM   9{2,6}
REM R1 =  0.0381 for    2371 Fo > 4sig(Fo)  and  0.0397 for all    2524 data
REM    188 parameters refined using      2 restraints

END

WGHT      0.0593      0.5687

REM Highest difference peak  0.300,  deepest hole -0.295,  1-sigma level  0.049
Q1    1   0.1934  1.3168  0.5735  11.00000  0.05    0.30
Q2    1   0.2834  1.4308  0.5194  11.00000  0.05    0.26
Q3    1   0.1032  1.4332  0.5240  11.00000  0.05    0.20
Q4    1   0.1670  0.7728  0.3996  11.00000  0.05    0.19
Q5    1   0.5900  0.3085  0.3809  11.00000  0.05    0.16
Q6    1   0.6751  0.2130  0.3521  11.00000  0.05    0.15
Q7    1   0.4949  0.1343  0.2974  11.00000  0.05    0.14
Q8    1   0.1388  0.9370  0.4053  11.00000  0.05    0.12
Q9    1   0.2025  0.8344  0.4462  11.00000  0.05    0.12
Q10   1   0.2480  0.8874  0.4240  11.00000  0.05    0.11
Q11   1   0.7908  0.0766  0.3236  11.00000  0.05    0.11
Q12   1   0.1683  0.2858  0.2809  11.00000  0.05    0.11
Q13   1   0.1041  1.1460  0.4791  11.00000  0.05    0.11
Q14   1   0.1854  1.2583  0.5076  11.00000  0.05    0.10
Q15   1   0.3978  0.2207  0.3308  11.00000  0.05    0.10
Q16   1   0.1575  1.1952  0.4561  11.00000  0.05    0.10
Q17   1   0.4463  0.3071  0.3708  11.00000  0.05    0.10
Q18   1   0.5549  0.0408  0.2284  11.00000  0.05    0.10
Q19   1   0.7212  0.2621  0.4306  11.00000  0.05    0.10
Q20   1   0.8035  0.2206  0.2889  11.00000  0.05    0.10
;
_shelx_res_checksum              85821

_shelx_hkl_file                  
;
   0   0   2  116.85    1.70
   0   0  -2  117.64    1.86
   0   0  -3    0.15    0.14
   0   0  -4  304.92    4.27
   0   0  -5   -0.21    0.27
   0   0  -6  728.37    8.27
   0   0  -7    0.03    0.29
   0   0  -8  152.60    4.82
   0   0  -8  146.03    4.41
   0   0  -9    0.48    0.57
   0   0  -9    0.28    0.43
   0   0   9   -0.18    0.20
   0   0  10  108.34    2.67
   0   0 -10  107.81    4.67
   0   0 -10  109.64    4.39
   0   0  11    0.37    0.30
   0   0  11    0.06    0.20
   0   0 -11   -0.15    0.37
   0   0 -11    0.33    0.57
   0   0 -12   35.67    2.98
   0   0  12   35.13    1.74
   0   0 -12   32.79    2.72
   0   0 -12   36.35    2.59
   0   0 -13    0.29    0.54
   0   0 -13    0.44    0.48
   0   0  13    0.16    0.32
   0   0 -13    0.09    0.54
   0   0 -14   57.41    4.31
   0   0 -14   59.37    3.71
   0   0  14   54.56    2.61
   0   0  14   53.38    2.41
   0   0 -15    0.48    0.23
   0   0  15   -0.29    0.38
   0   0  15    0.04    0.35
   0   0 -15   -0.38    0.58
   0   0  16    1.54    0.57
   0   0 -16    0.82    0.36
   0   0 -16    2.60    0.93
   0   0  16    1.56    0.63
   0   0 -16    1.06    0.78
   0   0 -17    0.01    0.83
   0   0  17    0.48    0.45
   0   0 -17    1.04    0.39
   0   0  17   -0.08    0.44
   0   0  18    1.84    0.76
   0   0 -18    1.59    1.01
   0   0  18    1.29    0.46
   0   0 -18    1.90    0.54
   0   0  19   -0.05    0.42
   0   0 -19    0.40    0.36
   0   0 -20  145.57    8.21
   0   0  20  149.71    5.06
   0   0 -20  149.52    4.26
   0   0  20  146.55    4.76
   0   0 -21   -0.18    0.29
   0   0  21    0.63    0.37
   0   0  21   -0.01    0.47
   0   0 -22   32.79    3.93
   0   0 -22   32.00    1.85
   0   0  22   31.83    2.31
   0   0  22   32.68    2.23
   0   0  23    0.28    0.37
   0   0 -23   -0.26    0.43
   0   0  23    0.49    0.48
   0   0 -24  226.18    5.18
   0   0  24  219.66    5.50
   0   0 -25   -0.24    0.41
   0   0  25    0.17    0.34
   0   0  25    0.41    0.34
   0   0  26    5.62    0.75
   0   0 -26    5.37    0.67
   0   0  26    5.03    0.77
   0  -1   0    0.36    0.27
   0  -1   0    0.14    0.23
   0   1  -1  178.50    1.69
   0  -1   1  189.77    3.32
   0  -1   1  187.25    3.10
   0  -1  -1  187.17    1.77
   0  -1  -1  179.04    3.38
   0   1  -2 1073.82    6.13
   0  -1  -2 1058.78    6.15
   0  -1  -2 1067.30    8.90
   0  -1   2 1052.72    8.36
   0  -1   2 1054.49    7.15
   0   1   3 2331.19   12.12
   0   1  -3 2237.27   10.56
   0  -1   3 2238.85   13.10
   0   1  -3 2317.56   11.17
   0  -1   4 1510.37    8.35
   0   1  -4 1445.73   10.22
   0   1   4 1433.83   10.22
   0  -1  -5   94.83    3.21
   0  -1  -5   97.98    3.00
   0   1  -5  103.97    2.67
   0   1  -5   98.52    3.01
   0  -1  -5   98.14    2.26
   0  -1   5  100.86    2.18
   0   1   5   94.20    2.81
   0   1  -6   15.56    1.16
   0   1   6   15.48    1.24
   0  -1  -6   14.79    1.33
   0   1  -6   15.11    1.33
   0  -1  -6   15.69    1.01
   0  -1  -6   13.91    1.36
   0  -1   6   15.94    0.88
   0   1  -7  256.48    4.98
   0  -1   7  260.35    3.59
   0  -1  -7  241.08    5.91
   0  -1  -7  250.72    4.36
   0   1   7  254.26    5.20
   0  -1  -7  254.71    5.80
   0   1  -8   53.43    2.88
   0  -1   8   57.44    1.70
   0   1  -8   58.46    2.60
   0  -1  -8   59.69    3.17
   0  -1  -8   60.78    2.33
   0  -1  -8   55.12    2.89
   0   1   8   55.44    2.58
   0  -1  -9    8.73    1.67
   0   1   9    6.36    0.75
   0  -1   9    5.99    0.60
   0   1  -9    5.21    1.02
   0   1  -9    7.13    1.02
   0  -1   9    6.07    0.55
   0  -1  -9    6.68    0.89
   0   1   9    5.92    1.01
   0  -1  10   29.00    1.40
   0   1  10   29.48    2.09
   0   1 -10   31.88    2.19
   0   1 -10   28.19    2.41
   0  -1  10   29.39    1.08
   0   1  10   26.96    1.37
   0  -1 -10   29.53    2.44
   0  -1 -10   28.33    1.84
   0   1 -11  293.96    8.15
   0  -1 -11  303.66    6.34
   0   1 -11  301.60    7.17
   0   1  11  292.24    4.70
   0  -1  11  296.66    4.68
   0  -1 -11  296.23    8.17
   0   1 -12  111.39    4.63
   0  -1 -12  112.42    5.30
   0  -1 -12  110.65    4.03
   0   1 -12  110.66    5.28
   0   1  12  108.30    3.03
   0  -1  12  111.46    3.03
   0   1  13  297.92    5.30
   0  -1  13  317.37    5.42
   0  -1  13  296.68    5.80
   0  -1 -13  307.46    9.27
   0   1 -13  308.76    9.32
   0  -1 -13  291.53    5.50
   0  -1 -13  320.25    7.15
   0   1 -13  311.18    8.17
   0   1  13  289.97    5.87
   0   1 -14    3.37    1.12
   0  -1  14    2.45    0.49
   0  -1  14    2.49    0.61
   0   1  14    3.12    0.70
   0   1  14    3.83    0.67
   0  -1 -14    2.34    0.57
   0  -1 -14    3.11    1.09
   0   1 -14    4.53    1.17
   0   1  15   13.91    1.42
   0  -1 -15   14.12    1.32
   0   1  15   15.07    1.35
   0   1 -15   13.03    1.88
   0  -1 -15   17.19    2.52
   0  -1  15   15.11    1.45
   0  -1  15   15.43    1.34
   0   1 -15   13.59    2.23
   0  -1 -16   82.64    5.61
   0   1 -16   99.17    5.64
   0  -1 -16   89.59    3.37
   0   1  16   87.75    3.35
   0  -1  16   84.04    3.52
   0   1  16   86.59    3.65
   0   1 -16   81.54    5.55
   0  -1  16   89.43    3.32
   0  -1  17   15.13    1.60
   0  -1 -17   16.95    2.59
   0   1 -17   16.73    2.74
   0   1  17   16.34    1.67
   0  -1  17   16.49    1.53
   0  -1 -17   15.23    1.46
   0   1 -17   16.75    2.39
   0   1  17   14.84    1.44
   0  -1  18   23.28    1.85
   0   1 -18   29.59    3.30
   0   1  18   24.22    2.06
   0  -1 -18   21.76    3.06
   0  -1 -18   21.39    1.74
   0   1  18   22.14    1.81
   0  -1  18   24.54    2.07
   0   1 -18   22.42    3.19
   0  -1  19    0.87    0.60
   0   1  19    1.07    0.60
   0   1  19   -0.47    0.38
   0  -1  19    0.83    0.46
   0  -1 -19    0.12    0.33
   0   1 -19    0.30    0.82
   0  -1 -19   -0.39    0.84
   0  -1  20   83.43    3.80
   0  -1 -20   80.77    3.37
   0   1  20   82.42    3.56
   0   1 -20   83.61    6.20
   0  -1  20   81.04    3.49
   0   1  20   82.27    3.80
   0  -1 -20   78.60    6.04
   0  -1  21  106.86    3.98
   0  -1  21  109.64    4.30
   0  -1 -21  107.36    3.81
   0   1  21  106.67    4.28
   0  -1 -21   97.42    6.65
   0   1 -21  101.68    6.88
   0   1  21  106.15    4.04
   0  -1 -22  556.61    8.35
   0   1  22  539.59    8.88
   0  -1  22  569.58    9.00
   0   1  22  547.67    9.50
   0  -1  22  541.39    9.34
   0   1 -22  569.76    9.17
   0  -1 -23  430.89    6.90
   0   1  23  456.95    8.34
   0   1  23  424.73    7.63
   0  -1  23  438.00    8.08
   0   1 -23  461.02    7.92
   0  -1  23  434.35    7.60
   0  -1  24   30.82    1.93
   0   1  24   30.06    2.04
   0  -1  24   31.17    2.09
   0   1 -24   29.45    1.91
   0  -1 -24   29.66    1.69
   0   1  24   29.62    1.92
   0  -1 -24   29.21    1.75
   0  -1 -25   72.65    2.30
   0  -1  25   80.16    3.03
   0  -1 -25   76.58    2.56
   0   1  25   75.73    2.99
   0   1  25   80.78    2.92
   0  -1  25   79.38    2.86
   0   1 -25   80.69    2.91
   0   1 -26   15.06    1.15
   0  -1  26   16.30    1.25
   0   1  26   15.82    1.24
   0   1  26   15.08    1.16
   0  -1 -26   17.44    1.08
   0  -1  26   17.35    1.21
   0  -2   0    0.96    0.49
   0  -2   0    0.52    0.42
   0  -2   1  491.58    7.54
   0  -2  -1  486.29    7.70
   0  -2   1  480.70    7.34
   0  -2  -2  329.52    6.58
   0   2   2  318.38    5.94
   0  -2  -2  329.48    2.89
   0  -2   2  325.92    6.28
   0   2  -2  323.52    2.72
   0  -2   2  320.08    5.88
   0  -2   3  359.78    6.74
   0  -2  -3  345.64    7.03
   0  -2   3  366.67    6.15
   0  -2  -3  358.73    4.11
   0   2  -3  344.49    4.03
   0   2   3  328.93    6.14
   0   2  -4  920.40    7.94
   0  -2   4  933.66    9.69
   0  -2  -4  931.46    7.97
   0   2   4  943.79   10.68
   0  -2   4  958.97   11.46
   0  -2  -4  938.04   12.12
   0   2  -5  125.33    3.34
   0  -2   5  138.18    4.57
   0  -2  -5  130.59    4.74
   0  -2  -5  135.24    3.45
   0   2  -5  131.27    3.50
   0  -2   5  131.56    3.57
   0  -2   6  312.06    5.39
   0   2   6  294.28    6.38
   0   2  -6  308.68    5.42
   0  -2  -6  306.67    5.78
   0   2  -6  304.85    5.76
   0   2  -7  263.36    5.23
   0   2   7  270.96    6.38
   0  -2  -7  275.29    5.95
   0  -2   7  280.67    5.02
   0  -2   8  107.85    2.37
   0   2  -8  100.98    3.92
   0   2   8  107.26    4.16
   0   2  -8  101.60    3.43
   0   2   8  100.59    2.33
   0  -2   8  108.66    3.03
   0  -2  -8  102.57    3.92
   0   2   9   27.49    1.32
   0   2   9   27.01    2.18
   0  -2   9   28.66    1.31
   0  -2   9   28.70    1.48
   0   2  -9   29.91    1.94
   0   2  -9   26.55    2.19
   0  -2  -9   26.28    2.15
   0   2 -10  264.38    7.28
   0   2  10  251.37    4.21
   0  -2  10  279.86    4.37
   0   2 -10  269.47    6.15
   0   2  10  257.99    6.96
   0  -2 -10  279.81    7.44
   0   2  11   93.44    2.71
   0   2 -11   91.72    3.79
   0   2  11   94.47    4.38
   0  -2  11   93.26    2.64
   0  -2 -11   88.20    4.47
   0   2 -11   92.89    4.57
   0  -2  12   65.70    2.73
   0   2  12   67.56    3.82
   0   2  12   62.38    2.35
   0   2 -12   65.25    4.09
   0   2 -12   64.04    3.34
   0  -2 -12   65.90    2.68
   0  -2  12   62.96    2.31
   0  -2 -12   73.78    4.30
   0  -2  13   23.84    1.76
   0  -2  13   25.17    1.53
   0   2  13   23.66    1.54
   0   2 -13   22.74    2.68
   0   2  13   21.16    2.19
   0   2 -13   23.77    2.16
   0  -2 -13   25.02    2.66
   0  -2 -13   22.24    1.62
   0   2  14    0.70    0.45
   0  -2  14    0.18    0.31
   0  -2 -14    0.68    0.42
   0   2  14    0.85    0.38
   0  -2 -14    1.18    0.39
   0  -2  14    1.38    0.44
   0   2 -14   -0.26    0.55
   0  -2 -14    0.16    0.62
   0  -2 -15  171.11    4.79
   0   2  15  182.60    4.63
   0  -2  15  184.89    5.13
   0  -2 -15  178.08    7.74
   0  -2  15  183.19    4.50
   0   2  15  179.97    5.25
   0   2 -15  169.23    7.62
   0   2  16   14.23    1.36
   0   2  16   15.62    1.65
   0  -2  16   15.35    1.21
   0  -2 -16   17.15    1.58
   0  -2  16   13.82    1.33
   0  -2 -16   16.58    2.43
   0   2 -16   17.28    2.58
   0  -2  16   17.64    1.66
   0  -2 -17   22.12    2.93
   0   2 -17   18.74    2.77
   0  -2  17   19.89    1.43
   0  -2  17   17.37    1.69
   0  -2 -17   20.98    1.78
   0   2  17   19.31    1.88
   0  -2  17   20.69    1.63
   0   2  17   20.17    1.68
   0  -2  18   28.23    2.20
   0   2  18   28.41    2.28
   0  -2 -18   37.18    2.45
   0   2 -18   30.24    3.65
   0   2 -18   24.96    3.24
   0  -2 -18   28.68    3.46
   0  -2  18   30.44    2.04
   0   2  18   30.01    2.07
   0  -2 -19  675.34   10.10
   0  -2  19  718.94    9.95
   0  -2  19  708.50   10.94
   0   2  19  705.89   10.06
   0   2 -19  673.32   10.22
   0  -2 -19  699.29   16.94
   0   2  19  686.36   11.10
   0   2 -19  677.74   17.04
   0   2 -19  696.74   17.26
   0  -2 -20  185.80    5.28
   0   2 -20  179.63    8.83
   0   2  20  182.90    5.76
   0   2 -20  174.41    5.24
   0  -2  20  191.09    5.14
   0  -2  20  188.96    5.66
   0  -2 -20  181.43    8.83
   0   2  20  190.79    5.27
   0   2 -21   -0.84    0.58
   0  -2 -21   -1.05    0.64
   0  -2 -21   -1.23    1.30
   0  -2 -21    0.64    0.39
   0  -2  21    0.33    0.47
   0   2  21   -0.37    0.30
   0  -2  21    0.44    0.45
   0   2  21    0.31    0.54
   0  -2 -22   18.83    1.58
   0  -2  22   18.03    1.53
   0   2  22   18.09    1.56
   0  -2  22   17.12    1.69
   0   2  22   17.94    1.74
   0   2 -22   16.85    1.56
   0   2  23    0.30    0.32
   0   2  23    0.72    0.47
   0  -2 -23    0.72    0.35
   0   2 -23    0.45    0.51
   0  -2  23    0.40    0.38
   0  -2  23   -0.17    0.39
   0  -2 -23    0.13    0.32
   0  -2  24   38.68    2.17
   0   2  24   38.38    2.01
   0   2 -24   36.96    2.07
   0   2  24   39.36    2.25
   0  -2 -24   39.27    1.97
   0  -2  24   40.45    2.01
   0   2  25   80.73    2.92
   0  -2  25   73.92    2.74
   0  -2  25   73.97    2.47
   0   2  25   75.04    2.56
   0   2 -25   70.94    2.61
   0  -2 -25   70.70    2.35
   0   3   0    0.15    0.38
   0  -3   0   -0.26    0.45
   0  -3   0   -0.10    0.49
   0  -3  -1  121.99    4.86
   0  -3   1  116.05    4.58
   0   3  -1  133.51    4.82
   0  -3   1  129.73    4.93
   0   3   1  119.45    4.58
   0  -3   2    3.72    0.86
   0   3  -2    2.31    0.76
   0  -3   2    3.37    0.87
   0   3  -3  270.15    6.99
   0  -3   3  285.43    7.38
   0  -3  -3  270.18    7.51
   0   3   3  261.88    6.93
   0  -3   3  263.07    6.69
   0  -3   4 1256.19   15.87
   0   3  -4 1225.52   14.99
   0   3   4 1239.04   15.24
   0  -3   4 1276.65   14.48
   0   3  -5  573.50    6.16
   0  -3   5  606.52   11.36
   0  -3  -5  605.68   11.95
   0   3   5  551.86   10.36
   0  -3  -5  574.51    6.25
   0  -3   5  602.81    9.79
   0   3   6  231.90    6.89
   0  -3  -6  236.31    4.68
   0   3  -6  241.31    4.72
   0  -3  -6  247.75    8.05
   0   3  -6  242.11    5.61
   0  -3   6  239.79    6.16
   0   3  -7 1364.36   13.08
   0   3  -7 1360.61   12.53
   0  -3  -7 1349.52   19.57
   0  -3   7 1414.54   14.58
   0  -3  -7 1400.99   12.80
   0   3   7 1369.61   17.11
   0   3  -8   20.36    1.62
   0  -3   8   20.19    1.71
   0  -3  -8   19.65    2.46
   0   3  -8   24.57    1.88
   0   3   8   20.64    2.19
   0  -3  -8   21.02    1.74
   0   3   9   12.40    0.88
   0  -3  -9   13.73    1.49
   0   3  -9   17.28    1.53
   0   3   9   16.84    2.07
   0  -3   9   15.87    0.97
   0   3  -9   15.33    1.59
   0  -3  -9   12.73    2.12
   0  -3 -10  301.98    7.53
   0  -3 -10  317.25    5.76
   0  -3  10  301.61    5.89
   0   3  10  294.48    8.56
   0   3  10  298.11    4.55
   0  -3 -10  300.72   10.36
   0  -3  10  320.51    4.66
   0  -3 -10  310.94    5.90
   0   3 -10  305.84    7.57
   0  -3 -10  302.62    5.67
   0  -3 -11    6.48    0.88
   0   3  11    7.02    0.77
   0  -3 -11    8.88    2.04
   0  -3 -11    5.63    0.87
   0   3  11    5.29    0.81
   0  -3 -11    7.52    1.34
   0  -3  11    4.29    0.71
   0   3  11    5.97    1.36
   0   3 -11    5.54    0.76
   0  -3  11    5.61    0.67
   0  -3 -11    5.91    0.79
   0   3  12    9.45    1.69
   0   3  12    8.96    1.00
   0   3  12    8.19    0.87
   0  -3 -12    7.72    1.04
   0  -3 -12    9.11    0.98
   0  -3  12    8.88    1.10
   0  -3  12    7.86    0.84
   0   3 -12    7.40    0.94
   0  -3 -12    9.38    1.09
   0   3 -12   10.09    1.59
   0  -3 -12    9.46    1.55
   0  -3 -12    9.68    2.00
   0  -3  13    1.28    0.43
   0   3 -13    1.12    0.67
   0  -3 -13    0.21    0.36
   0  -3 -13   -0.21    0.93
   0   3  13    0.51    0.33
   0   3 -13    0.29    0.37
   0  -3 -13    0.68    0.37
   0  -3  13    0.32    0.38
   0  -3 -13    0.03    0.56
   0   3  13    1.34    0.72
   0   3  13    0.30    0.33
   0  -3 -14    0.60    0.61
   0   3  14    1.32    0.45
   0  -3 -14    1.32    0.85
   0   3  14    0.58    0.59
   0  -3 -14    1.96    0.64
   0  -3  14    1.35    0.39
   0  -3 -14    1.62    0.44
   0   3 -14    1.86    0.57
   0  -3  14    0.62    0.35
   0   3 -14    1.97    0.85
   0   3 -15   28.43    1.99
   0  -3  15   28.01    2.12
   0   3 -15   25.13    2.84
   0  -3 -15   28.84    2.06
   0  -3 -15   24.83    3.60
   0   3  15   27.51    2.20
   0  -3  15   27.30    1.70
   0  -3 -15   29.59    1.80
   0   3  15   27.82    1.77
   0  -3 -15   29.24    3.02
   0   3  16    5.18    1.06
   0  -3 -16    4.65    1.36
   0  -3 -16    4.94    0.75
   0   3 -16    6.13    1.47
   0  -3  16    5.54    0.83
   0   3 -16    5.74    0.97
   0  -3 -16    5.53    0.94
   0  -3  16    5.36    0.98
   0  -3 -16    5.87    1.99
   0   3  16    5.42    0.81
   0  -3  17   10.84    1.40
   0   3 -17   16.02    1.61
   0  -3  17   11.40    1.15
   0   3  17   12.44    1.27
   0   3 -17   10.56    2.05
   0  -3 -17   12.57    2.11
   0  -3 -17   12.55    1.42
   0   3  17   10.94    1.49
   0  -3 -17    6.73    1.93
   0  -3 -17   14.71    1.27
   0  -3  18    0.61    0.60
   0  -3  18   -0.40    0.31
   0   3 -18    0.08    0.75
   0  -3 -18   -0.98    1.13
   0   3  18    0.09    0.34
   0  -3 -18    1.10    0.79
   0   3 -18    0.19    0.52
   0   3  18    0.14    0.46
   0  -3 -18    0.28    0.45
   0   3  19    0.72    0.42
   0  -3 -19   -0.52    0.73
   0   3 -19    1.42    0.65
   0  -3  19    0.89    0.41
   0  -3 -19   -0.14    0.96
   0  -3  19    0.83    0.56
   0  -3 -19    0.53    0.48
   0   3 -19    0.44    0.94
   0   3  19   -0.22    0.61
   0   3 -20    9.14    1.23
   0  -3  20    8.48    0.99
   0  -3  20   10.20    1.38
   0  -3 -20    9.87    1.23
   0   3  20   11.16    1.16
   0   3  20    8.38    1.25
   0   3  21    0.34    0.27
   0  -3  21    2.20    0.77
   0   3 -21    0.99    0.41
   0  -3  21    1.24    0.41
   0   3  21    1.80    0.63
   0  -3 -21    1.25    0.53
   0   3  22    0.89    0.48
   0   3  22    1.09    0.52
   0  -3  22    0.54    0.49
   0  -3  22    0.99    0.30
   0  -3 -22    1.31    0.47
   0   3 -22    1.44    0.54
   0   3 -23    0.78    0.36
   0  -3 -23    1.40    0.49
   0   3  23    1.63    0.53
   0  -3  23    1.10    0.46
   0  -3  24    6.04    0.77
   0  -3 -24    5.31    0.70
   0   3 -24    5.55    0.76
   0  -3  24    7.70    0.92
   0   3  24    6.29    0.85
   0   4   0  403.64   10.23
   0  -4   0  408.36   10.54
   0   4   1    1.89    0.80
   0   4  -1    2.07    0.85
   0  -4  -1    1.53    0.85
   0  -4   1    2.84    1.00
   0  -4  -2    2.43    1.02
   0   4  -2    0.87    0.50
   0  -4   2    2.10    0.64
   0   4   2    2.75    1.05
   0  -4  -3   30.96    3.04
   0  -4   3   36.04    3.22
   0   4   3   29.01    2.83
   0   4  -3   35.45    3.09
   0  -4  -4   17.12    1.33
   0  -4   4   18.51    2.34
   0  -4  -4   17.15    2.32
   0   4   4   14.10    2.09
   0   4  -4   20.01    2.39
   0  -4  -5   14.27    2.14
   0  -4  -5   15.78    1.30
   0  -4  -5   15.88    1.37
   0   4  -5   14.26    2.00
   0  -4   5   16.27    2.27
   0   4   5   15.19    2.08
   0  -4  -5   15.69    1.30
   0   4   6  164.71    6.89
   0  -4   6  180.81    7.51
   0  -4  -6  169.94    4.28
   0  -4  -6  169.92    4.50
   0   4  -6  167.02    6.88
   0  -4  -6  163.49    7.44
   0   4  -6  175.85    5.40
   0  -4  -6  179.71    4.41
   0   4   7  969.58   17.02
   0  -4  -7 1005.44   10.61
   0  -4  -7  937.68    9.91
   0  -4  -7  964.70   18.54
   0   4  -7  975.99   16.78
   0  -4   7  956.91    9.99
   0  -4  -7  979.56   10.98
   0   4  -8  869.72    9.25
   0  -4  -8  846.60   10.48
   0  -4   8  840.29    9.58
   0  -4  -8  878.66   18.21
   0   4   8  862.56   16.33
   0  -4  -8  868.89   10.16
   0  -4  -8  816.34    9.29
   0  -4   8  860.24   10.59
   0   4   8  832.93    9.64
   0   4  -8  873.10   16.09
   0  -4   9    0.97    0.48
   0  -4   9    0.99    0.48
   0  -4  -9    0.46    0.34
   0  -4  -9    0.62    0.80
   0   4   9   -0.31    0.33
   0   4   9    0.40    0.64
   0  -4  -9    0.14    0.26
   0   4  -9    0.08    0.30
   0  -4   9    0.95    0.46
   0   4  -9    0.71    0.66
   0  -4  -9    0.80    0.46
   0  -4 -10    1.36    0.53
   0   4 -10    2.09    0.56
   0  -4 -10    2.93    1.36
   0   4 -10    2.00    0.87
   0  -4 -10    2.05    0.58
   0   4  10    2.41    0.63
   0   4  10    2.64    0.98
   0  -4  10    2.55    0.74
   0  -4  10    1.70    0.59
   0  -4 -10    1.06    0.51
   0  -4 -11   65.15    5.54
   0  -4 -11   63.07    2.83
   0  -4 -11   63.26    3.03
   0  -4  11   65.57    3.13
   0   4 -11   61.17    2.68
   0   4  11   61.44    2.73
   0   4 -11   64.45    4.57
   0  -4  11   61.54    2.81
   0   4  11   67.68    4.81
   0  -4 -12  166.79    4.95
   0   4  12  163.23    4.47
   0   4 -12  169.47    4.58
   0  -4  12  172.87    5.20
   0   4  12  168.80    7.70
   0   4 -12  165.65    7.42
   0  -4 -12  167.34    4.62
   0  -4 -12  166.65    4.71
   0  -4 -12  165.89    9.00
   0  -4 -13    6.87    0.96
   0   4  13    8.01    1.80
   0   4 -13    6.24    1.45
   0  -4  13    8.43    1.24
   0   4 -13    7.28    1.06
   0  -4 -13    7.61    1.07
   0   4  13    7.36    0.96
   0  -4 -13    5.19    1.79
   0   4  14    6.77    0.92
   0   4 -14    6.27    0.94
   0  -4 -14    7.48    1.09
   0   4 -14    6.62    1.54
   0  -4  14    7.54    1.18
   0  -4 -14    5.62    1.94
   0   4  14    6.90    1.66
   0  -4 -14    7.17    0.97
   0  -4 -15    5.56    0.88
   0   4 -15    4.17    0.77
   0   4  15    5.81    0.90
   0  -4  15    5.97    1.10
   0   4 -15    7.72    1.67
   0  -4 -15    5.56    0.98
   0  -4 -15    5.28    1.71
   0  -4  16   48.86    2.92
   0  -4 -16   51.11    2.49
   0   4 -16   49.86    2.65
   0  -4 -16   47.73    2.71
   0  -4 -16   48.96    5.22
   0   4  16   49.87    3.08
   0  -4  17    1.02    0.64
   0   4  17    0.46    0.54
   0   4 -17    0.48    0.38
   0  -4 -17    1.06    0.38
   0  -4 -17   -0.09    0.69
   0  -4 -17    1.27    0.56
   0  -4 -18    0.98    0.40
   0  -4  18   -0.06    0.43
   0   4 -18    0.88    0.54
   0  -4  18    0.16    0.52
   0  -4 -18   -0.06    0.54
   0  -4 -18   -0.57    0.90
   0   4  18   -0.74    0.62
   0   4  19   99.31    4.09
   0  -4 -19   98.05    3.70
   0  -4  19   96.78    3.60
   0   4 -19   94.51    3.53
   0  -4  19   95.36    3.88
   0  -4 -20   81.17    3.24
   0  -4  20   74.11    3.02
   0   4  20   75.40    3.45
   0   4 -20   77.98    3.11
   0  -4  21   12.40    1.17
   0   4 -21   10.46    1.09
   0   4  21   12.82    1.35
   0  -4 -21   13.66    1.29
   0  -4  21   10.99    1.25
   0   4 -22    2.19    0.56
   0  -4  22    0.90    0.30
   0  -4 -22    2.51    0.56
   0   4  22    0.51    0.34
   0   4 -23    2.69    0.52
   0  -4  23    2.85    0.53
   0   4  23    2.34    0.56
   0  -4 -23    2.89    0.56
   0  -5   0   -0.58    0.83
   0   5   0   -0.13    0.50
   0  -5   0    0.50    0.29
   0  -5   0    0.29    0.38
   0  -5   0   -0.20    0.43
   0  -5   0    0.34    0.39
   0   5   0    0.30    0.31
   0  -5   1   16.51    1.49
   0  -5   1   15.30    1.39
   0  -5  -1   15.61    1.36
   0  -5  -1   18.48    1.54
   0  -5  -1   12.67    2.19
   0  -5   1   14.01    1.28
   0   5   1   14.37    2.38
   0  -5  -1   15.27    1.33
   0  -5  -1   17.25    1.53
   0  -5  -1   15.25    1.41
   0   5   1   15.26    1.29
   0  -5   1   12.24    2.19
   0  -5   1   14.80    1.39
   0  -5   1   17.14    1.40
   0   5  -1   16.84    2.54
   0  -5   2   48.89    4.27
   0   5   2   42.01    3.98
   0  -5  -2   42.05    2.18
   0  -5   2   46.51    2.43
   0  -5  -2   45.40    2.35
   0  -5  -2   43.87    2.45
   0   5  -2   46.29    4.23
   0  -5   2   41.41    2.15
   0  -5  -2   43.41    4.08
   0  -5   2   41.89    2.35
   0  -5  -2   45.38    2.43
   0  -5  -2   45.84    2.41
   0  -5   2   42.91    2.19
   0  -5   2   44.34    2.38
   0  -5  -3  385.65    7.14
   0  -5   3  403.11    7.18
   0  -5  -3  392.24   12.26
   0  -5   3  383.43    6.51
   0   5  -3  408.59   12.30
   0  -5  -3  415.17    7.26
   0  -5   3  387.48    6.96
   0  -5   3  412.22   12.46
   0  -5   3  390.60    6.63
   0  -5  -3  389.34    6.66
   0  -5  -3  382.11    7.31
   0  -5  -3  406.85    7.23
   0  -5   3  401.60    7.25
   0   5   3  389.23   12.06
   0  -5   4  245.31    9.69
   0  -5  -4  240.39    9.74
   0   5   4  251.40    9.76
   0  -5  -4  252.99    5.73
   0  -5   4  246.74    5.72
   0  -5  -4  244.94    5.33
   0  -5   4  234.02    5.32
   0  -5   4  236.30    5.22
   0  -5  -4  243.70    5.61
   0  -5   4  243.77    5.62
   0  -5   4  238.48    5.13
   0   5  -4  240.27    9.45
   0  -5  -4  241.77    5.70
   0  -5  -4  253.41    6.03
   0  -5   5    8.54    1.91
   0  -5   5    7.91    1.01
   0   5   5    8.32    1.86
   0  -5  -5   10.91    1.16
   0   5  -5    7.05    1.64
   0  -5   5    8.75    0.99
   0  -5  -5   10.20    2.09
   0  -5  -5    8.49    1.09
   0  -5   5    7.28    1.02
   0  -5   5    9.44    1.14
   0  -5  -5   10.54    1.26
   0  -5   5    8.29    0.95
   0  -5  -5   10.94    1.34
   0  -5  -6   52.21    2.71
   0  -5   6   52.90    2.49
   0  -5  -6   52.14    2.53
   0  -5   6   53.55    2.72
   0   5   6   52.15    4.54
   0   5  -6   57.41    4.73
   0  -5   6   49.70    2.33
   0  -5  -6   52.86    4.82
   0  -5  -6   51.53    2.67
   0  -5   6   55.96    2.59
   0  -5  -6   52.85    2.82
   0  -5   6   51.80    4.67
   0   5   7    6.88    1.72
   0  -5   7    3.58    0.62
   0  -5   7    8.66    1.05
   0  -5  -7    4.37    0.85
   0  -5  -7    5.96    1.79
   0  -5  -7    3.94    0.82
   0   5  -7    4.72    1.49
   0   5   8  186.19    5.06
   0  -5   8  187.18    4.86
   0  -5  -8  191.33    5.24
   0  -5  -8  191.18    4.54
   0   5   8  174.44    8.41
   0  -5  -8  192.40    9.41
   0  -5   8  187.17    4.46
   0  -5  -8  180.12    5.35
   0   5  -8  182.18    8.39
   0   5  -9   10.35    2.06
   0  -5   9   11.50    1.15
   0   5   9   12.18    1.34
   0  -5  -9    9.95    1.27
   0  -5  -9   11.71    1.20
   0   5   9    8.73    1.95
   0  -5  -9   10.93    2.41
   0  -5  -9   12.30    1.39
   0  -5   9   10.46    1.19
   0  -5 -10   23.36    1.89
   0  -5  10   20.43    1.66
   0   5  10   21.44    1.74
   0  -5 -10   20.91    1.62
   0   5 -10   24.16    3.11
   0  -5 -10   21.05    3.30
   0  -5 -10   21.65    1.89
   0   5  10   22.93    3.07
   0  -5 -11  166.31    9.26
   0  -5 -11  174.21    4.70
   0   5 -11  177.91    4.63
   0   5 -11  170.46    8.23
   0  -5 -11  167.97    5.29
   0  -5 -11  172.05    4.97
   0  -5  11  164.18    4.73
   0   5  11  169.39    4.83
   0   5  11  160.42    8.15
   0  -5 -12   21.09    1.69
   0   5 -12   20.62    2.81
   0   5  12   22.56    3.18
   0  -5  12   21.19    1.74
   0  -5 -12   21.49    1.77
   0  -5 -12   20.16    3.25
   0   5 -12   23.01    1.72
   0  -5 -12   21.04    1.90
   0   5  12   20.40    1.67
   0   5 -13   18.75    1.55
   0   5  13   14.46    2.39
   0  -5 -13   17.97    1.61
   0  -5  13   16.45    1.57
   0   5 -13   16.81    2.66
   0   5  13   17.01    1.52
   0  -5 -13   17.59    1.62
   0  -5 -13   16.46    3.08
   0   5  14  191.65    4.83
   0  -5 -14  186.51    5.00
   0  -5  14  184.05    5.02
   0   5 -14  190.73    8.55
   0  -5 -14  182.98    9.90
   0   5 -14  183.56    4.79
   0  -5 -14  189.48    5.07
   0  -5 -15   46.42    2.41
   0  -5 -15   41.40    4.76
   0  -5  15   44.51    2.45
   0  -5 -15   42.10    2.38
   0   5 -15   46.38    2.39
   0   5  15   43.41    2.22
   0  -5 -16    6.52    0.98
   0   5 -16    8.23    1.02
   0   5  16    7.46    1.22
   0  -5 -16    6.93    0.93
   0  -5  16    5.61    0.87
   0  -5 -17    4.41    0.67
   0  -5  17    4.61    0.79
   0   5  17    5.03    1.04
   0  -5 -17    4.36    0.78
   0   5 -17    4.21    0.73
   0   5  18   32.31    2.27
   0  -5 -18   31.71    1.68
   0  -5  18   32.99    1.93
   0  -5 -18   36.55    2.06
   0   5 -18   33.90    1.90
   0   5 -19   26.47    1.59
   0   5  19   26.46    1.94
   0  -5 -19   27.08    1.72
   0  -5  19   24.60    1.56
   0   5  20  112.44    3.69
   0   5 -20  101.80    2.87
   0  -5  20  106.01    2.96
   0  -5 -20  110.13    3.19
   0   5 -21   39.14    1.61
   0  -5 -21   43.38    1.85
   0  -5  21   40.48    1.63
   0   5  21   42.43    2.08
   0  -6   0  865.18   11.45
   0  -6   0  809.50   19.22
   0  -6   0  856.97   11.23
   0   6   0  822.88   19.59
   0  -6   0  829.14   10.03
   0  -6   0  837.26   11.47
   0  -6   0  847.13   11.19
   0   6   0  858.08   10.41
   0  -6   1    9.02    1.24
   0  -6  -1    7.70    1.08
   0   6  -1    6.77    0.99
   0  -6  -1    8.20    2.00
   0  -6  -1    8.32    1.22
   0  -6  -1    8.50    1.15
   0   6   1    6.81    0.93
   0  -6   1    7.03    0.95
   0  -6   1    5.95    1.71
   0   6   1    9.10    2.12
   0  -6   1    6.13    0.95
   0  -6   1    8.46    1.19
   0  -6   1    8.89    1.20
   0   6  -1    6.97    1.76
   0  -6  -1    7.49    1.00
   0  -6  -1    8.68    1.17
   0   6  -2   64.17    2.97
   0   6  -2   64.58    5.46
   0  -6   2   60.88    2.75
   0  -6   2   65.95    3.24
   0  -6   2   60.02    2.94
   0  -6   2   58.27    5.19
   0  -6  -2   62.73    3.18
   0  -6  -2   64.67    5.52
   0  -6   2   61.46    3.06
   0  -6  -2   64.24    3.12
   0   6   2   59.72    5.28
   0  -6  -2   57.43    2.70
   0  -6  -2   63.80    3.10
   0  -6   2   61.27    2.84
   0  -6  -2   62.45    3.16
   0  -6  -3    0.68    0.41
   0  -6   3    0.63    1.09
   0  -6  -3    1.29    0.53
   0  -6   3    0.83    0.46
   0   6  -3    0.91    0.84
   0  -6   3    1.44    0.66
   0  -6  -3    0.51    0.35
   0   6   3    0.57    1.05
   0  -6  -3    1.23    0.62
   0  -6   3    0.59    0.43
   0  -6  -3    1.66    0.87
   0   6  -3    0.34    0.44
   0  -6   3    0.36    0.41
   0  -6   3    0.68    0.58
   0  -6  -4   37.11    2.47
   0  -6   4   38.13    2.18
   0  -6   4   37.64    2.16
   0  -6   4   37.15    4.20
   0  -6   4   39.96    2.56
   0   6   4   37.14    4.24
   0  -6  -4   38.36    4.38
   0   6  -4   42.00    4.40
   0  -6   4   36.33    2.20
   0  -6  -4   40.08    2.26
   0   6  -4   42.16    2.47
   0  -6  -4   35.32    2.45
   0  -6  -4   36.69    2.41
   0  -6   4   40.14    2.49
   0  -6   5   52.35    5.01
   0  -6   5   46.08    2.36
   0  -6   5   44.14    2.40
   0  -6   5   46.80    2.68
   0   6  -5   47.29    4.73
   0  -6  -5   45.79    2.66
   0   6   5   45.34    4.63
   0  -6  -5   47.24    2.47
   0  -6   5   49.18    2.51
   0  -6  -5   45.75    4.72
   0  -6   5   45.93    2.71
   0  -6  -5   48.89    2.89
   0  -6  -5   44.88    2.69
   0  -6  -6    9.87    1.28
   0  -6   6   11.12    1.34
   0  -6  -6    6.91    1.82
   0   6   6   11.18    2.35
   0  -6   6   11.33    1.19
   0  -6   6   13.06    1.31
   0  -6  -6   10.13    1.39
   0  -6   6   10.95    1.38
   0  -6   6   10.83    1.17
   0   6  -6   11.19    2.21
   0   6  -7    2.84    1.03
   0   6   7    2.94    1.31
   0  -6   7    4.49    0.78
   0  -6   7    3.08    0.60
   0   6   7    5.24    1.03
   0  -6  -7    4.09    0.91
   0  -6   7    4.71    0.96
   0  -6  -7    4.60    0.89
   0  -6   7    4.39    0.85
   0  -6  -7    4.85    1.71
   0   6   8    5.66    0.97
   0  -6  -8    5.80    1.10
   0   6   8    6.82    1.70
   0  -6  -8    6.69    1.10
   0  -6   8    6.51    1.04
   0  -6  -8    3.79    1.19
   0  -6   8    6.90    0.89
   0  -6   8    6.72    0.97
   0  -6   8    5.91    1.05
   0   6  -8    6.53    1.80
   0  -6   9    6.36    1.06
   0  -6   9    6.93    1.01
   0   6   9    6.00    1.01
   0   6   9    5.89    1.78
   0  -6  -9    7.78    1.18
   0  -6  -9    4.77    1.66
   0  -6   9    6.67    1.11
   0   6  -9    7.38    1.81
   0  -6  -9    8.09    1.19
   0  -6 -10    3.26    0.77
   0   6 -10    2.85    1.13
   0  -6  10    4.11    0.85
   0  -6 -10    4.25    0.94
   0   6  10    4.55    0.87
   0  -6  10    4.90    0.82
   0  -6  10    4.22    0.90
   0   6  10    3.39    1.16
   0  -6 -11   12.91    1.49
   0  -6 -11   12.49    1.13
   0  -6  11   15.83    1.61
   0   6  11   12.57    1.34
   0   6 -11   13.91    2.38
   0  -6 -11    9.56    2.29
   0  -6  11   12.00    1.35
   0  -6 -11   15.54    1.57
   0  -6  11   13.80    1.31
   0   6  12   45.13    2.40
   0  -6  12   50.33    2.76
   0  -6 -12   44.84    2.50
   0  -6 -12   45.86    2.15
   0  -6  12   46.43    2.35
   0  -6  12   47.12    2.62
   0  -6 -13    4.19    0.69
   0  -6  13    3.44    0.65
   0  -6  13    4.29    0.88
   0  -6 -13    4.28    0.80
   0  -6  13    4.20    0.77
   0   6  13    5.00    0.82
   0   6  14   12.15    1.12
   0  -6 -14   11.18    1.05
   0  -6  14   11.70    1.12
   0  -6 -14   12.40    1.24
   0  -6  14   10.44    1.23
   0  -6  14   13.12    1.31
   0  -6  15   31.04    1.98
   0  -6 -15   29.32    1.78
   0  -6  15   30.20    1.99
   0  -6 -15   30.60    1.68
   0  -6  15   29.12    1.69
   0  -6  16    5.86    0.92
   0  -6  16    6.50    0.80
   0  -6  16    5.61    0.83
   0  -6 -16    5.77    0.75
   0   6  16    4.63    0.92
   0  -6 -16    5.70    0.72
   0  -6  17   47.51    2.23
   0  -6 -17   47.11    1.91
   0  -6  17   48.07    2.18
   0   6  17   45.75    2.43
   0  -6  17   45.93    1.80
   0  -6 -17   42.01    1.79
   0   6  18    2.72    0.57
   0  -6 -18    3.53    0.52
   0  -6  18    4.15    0.64
   0  -6  18    3.85    0.63
   0  -6 -18    3.59    0.48
   0   6 -18    4.56    0.69
   0  -7   0   -0.12    0.47
   0  -7   0    0.46    0.44
   0   7   0   -1.20    1.18
   0  -7   0    1.25    0.85
   0  -7   0   -0.27    0.48
   0   7   1  470.69   15.26
   0  -7   1  501.91    8.34
   0  -7   1  513.05    8.62
   0  -7  -1  496.74   15.39
   0  -7  -1  507.22    8.62
   0  -7   1  458.21   14.89
   0   7  -1  501.84   15.68
   0  -7   1  502.90    8.45
   0  -7   1  506.54    8.91
   0   7  -1  500.11    7.70
   0  -7  -1  513.04    8.96
   0  -7  -1  492.98    8.41
   0  -7  -2   44.69    2.68
   0  -7   2   42.02    2.62
   0  -7   2   37.57    4.24
   0   7   2   41.22    4.56
   0  -7  -2   41.27    2.45
   0  -7  -2   41.52    4.54
   0   7  -2   45.44    4.72
   0  -7  -2   43.76    2.57
   0  -7   2   42.72    2.38
   0  -7   2   45.72    2.54
   0   7  -2   44.26    2.36
   0  -7   2   42.25    2.49
   0  -7   3  287.80    6.71
   0  -7  -3  295.62    6.78
   0  -7  -3  285.41    6.61
   0  -7   3  282.26    6.24
   0  -7   3  278.88    5.90
   0  -7   3  286.95    6.42
   0   7  -3  287.11    6.06
   0  -7  -3  288.65    6.43
   0  -7  -4  318.38    6.73
   0   7  -4  309.17    6.40
   0  -7   4  314.55    6.53
   0  -7   4  314.52    6.07
   0  -7  -4  315.21    7.01
   0  -7   4  322.42    6.77
   0  -7   4  320.68    7.06
   0  -7  -5   50.50    2.84
   0  -7   5   54.51    2.92
   0   7   5   52.62    2.86
   0  -7   5   53.14    2.39
   0  -7  -5   53.51    2.75
   0  -7   5   55.61    2.81
   0   7  -5   52.97    2.67
   0  -7  -6   29.89    2.18
   0  -7   6   31.52    2.18
   0   7  -6   31.57    2.08
   0  -7   6   31.11    2.10
   0   7   6   32.78    2.22
   0  -7  -6   30.31    2.06
   0  -7  -7    3.54    0.86
   0  -7  -7    2.35    0.64
   0   7   7    2.29    0.62
   0  -7   7    3.07    0.68
   0   7  -7    3.41    0.73
   0  -7   7    3.71    0.81
   0   7   8   18.00    1.60
   0   7  -8   19.33    1.63
   0  -7   8   19.83    1.62
   0  -7   8   20.73    1.77
   0  -7  -8   18.46    1.62
   0  -7  -8   20.05    1.79
   0  -7  -9    0.96    0.49
   0   7   9    0.63    0.38
   0  -7   9    1.12    0.62
   0  -7   9    0.36    0.40
   0   7  -9    0.55    0.40
   0  -7 -10    8.26    1.07
   0  -7  10    8.49    1.05
   0   7  10    7.56    0.96
   0   7 -10    7.35    1.03
   0  -7  10    7.61    1.07
   0   7 -11    8.35    1.00
   0  -7  11    8.69    1.02
   0  -7  11    9.11    1.10
   0   7  11    8.95    0.99
   0  -7 -11    9.02    1.05
   0  -7  12    4.47    0.75
   0   7  12    3.29    0.57
   0  -7  12    3.18    0.61
   0  -7 -12    4.73    0.76
   0   7 -12    2.93    0.58
   0  -7  13    5.12    0.80
   0   7 -13    5.62    0.91
   0   7  13    4.48    0.59
   0  -7 -13    4.15    0.64
   0  -7  13    6.35    0.92
   0  -7  14   20.42    1.31
   0   7 -14   21.59    1.46
   0  -7 -14   19.22    1.23
   0   7  14   20.92    1.58
   0  -7  14   20.29    1.39
   0  -7  15    7.00    0.78
   0   7 -15    5.26    0.68
   0  -7  15    6.23    0.68
   0   7  15    5.59    0.76
   0  -7 -15    4.73    0.56
   0  -8   0    0.44    0.31
   0   8   0    0.83    0.42
   0  -8   1  216.23    4.49
   0  -8   1  213.36    4.25
   0  -8  -1  216.21    4.54
   0  -8  -1  217.86    4.55
   0   8   1  217.34    5.06
   0  -8  -2   22.68    1.52
   0  -8   2   20.70    1.39
   0   8   2   21.34    1.62
   0  -8  -2   22.91    1.48
   0  -8   2   22.21    1.62
   0   8   3   11.10    1.15
   0  -8  -3   10.30    1.05
   0  -8  -3   10.69    1.01
   0  -8   3    9.49    0.92
   0  -8  -3   12.11    1.14
   0  -8   3   11.14    1.15
   0  -8  -4  241.02    4.87
   0  -8   4  232.73    4.44
   0  -8  -4  233.51    4.63
   0   8   4  239.47    5.13
   0  -8   4  244.34    5.12
   0   8  -5    1.74    0.40
   0  -8  -5    1.89    0.49
   0  -8   5    1.43    0.43
   0  -8   5    1.98    0.42
   0   8   5    1.61    0.47
   0   8   6   67.81    2.57
   0  -8   6   71.04    2.65
   0   8  -6   70.18    2.28
   0  -8  -6   70.00    2.56
   0  -8   6   65.56    2.21
   0  -8  -7   85.04    2.75
   0  -8   7   83.56    2.38
   0   8   7   84.91    2.76
   0   8  -7   80.38    2.44
   0  -8   7   87.49    2.88
   0   8  -8  162.59    3.41
   0  -8   8  176.39    3.93
   0  -8  -8  166.32    3.70
   0   8   8  172.05    3.71
   0   8  -9   15.06    1.03
   0   8   9   14.10    0.99
   0  -8   9   13.94    1.09
   0  -8  -9   13.70    1.03
  -1   0  26  585.56    7.24
  -1   0  26  594.11    7.48
   1   0 -26  603.49    6.62
   1   0 -25   -0.46    0.35
  -1   0  25    0.86    0.41
  -1   0  25    0.48    0.46
   1   0 -24  373.80    6.47
  -1   0  24  363.04    6.99
  -1   0  24  365.05    6.85
  -1   0  23   -0.29    0.42
   1   0 -23   -0.11    0.33
  -1   0  23    0.37    0.48
   1   0 -23    0.44    0.32
   1   0 -22  193.89    4.60
  -1   0  22  185.43    5.52
   1   0 -22  185.72    5.03
  -1   0  22  184.30    5.25
  -1   0  21    0.18    0.39
   1   0 -21   -0.32    0.28
  -1   0  21   -0.28    0.47
   1   0 -21    0.46    0.89
   1   0 -21    0.03    0.47
   1   0 -20    0.36    1.01
  -1   0  20    0.51    0.51
  -1   0  20    0.13    0.38
   1   0 -20    0.33    0.46
   1   0 -19   -0.28    0.79
  -1   0  19   -1.02    0.55
   1   0 -19   -0.26    0.35
  -1   0  19   -0.32    0.50
  -1   0  18    2.18    0.79
   1   0 -18    1.22    0.38
   1   0 -18    0.92    0.91
  -1   0  18    1.46    0.63
  -1   0  17    0.28    0.36
  -1   0  17   -0.49    0.51
   1   0 -17   -0.24    0.79
   1   0 -17   -1.20    0.92
   1   0 -17    0.00    0.33
   1   0 -16   13.11    2.24
   1   0 -16   17.83    2.63
   1   0 -16   13.75    1.25
  -1   0  16   13.10    1.31
   1   0 -16   14.34    2.12
  -1   0  16   14.61    1.49
   1   0 -15   -0.02    0.53
  -1   0  15   -0.16    0.37
  -1   0  15    0.19    0.31
   1   0 -15    0.38    0.28
   1   0 -15   -0.61    0.74
   1   0 -15   -0.02    0.66
   1   0 -14    0.47    0.56
   1   0 -14    2.44    0.87
   1   0 -14    0.93    0.53
  -1   0  14    1.24    0.50
   1   0 -14    1.52    0.50
  -1   0  14    2.08    0.54
   1   0 -13    0.00    0.44
  -1   0  13   -0.02    0.43
   1   0 -13   -0.09    0.39
   1   0 -13   -0.17    0.49
  -1   0  13   -0.07    0.33
  -1   0  12    1.24    0.36
  -1   0  12    2.82    0.75
   1   0 -12    1.42    0.60
   1   0 -12    1.29    0.56
   1   0 -12    1.45    0.60
  -1   0  11    0.67    0.35
   1   0 -11   -0.13    0.49
   1   0 -11   -0.13    0.54
   1   0 -11    0.32    0.52
  -1   0  10    0.54    0.31
   1   0 -10    0.42    0.38
   1   0 -10    0.67    0.54
   1   0 -10    0.30    0.40
   1   0  -9    0.00    0.46
   1   0  -9    0.32    0.43
  -1   0   9   -0.04    0.24
   1   0  -9    0.12    0.44
   1   0  -8   61.91    3.09
  -1   0   8   61.92    1.81
   1   0  -8   65.73    3.17
   1   0  -8   60.90    2.94
   1   0  -7   -0.06    0.36
   1   0  -7   -0.24    0.41
   1   0  -7    0.35    0.45
   1   0  -6  503.08    7.59
   1   0  -6  482.62    7.34
   1   0  -5    0.15    0.31
   1   0  -5    0.48    0.32
   1   0  -4  869.88    8.50
   1   0  -4  877.49    8.54
   1   0  -3    0.17    0.24
   1   0  -3   -0.15    0.22
   1   0  -2 2976.10   13.39
   1   0  -2 3229.34   13.39
   1   0  -1   -0.04    0.16
   1   0  -1    0.02    0.17
   1   0   0  442.74    3.61
   1   0   0  441.51    4.19
   1   0   1   -0.05    0.15
  -1   0  -1    0.04    0.13
  -1   0  -2 4730.82   12.28
  -1   0  -3    0.06    0.12
  -1   0  -4  593.43    3.97
  -1   0  -7   -0.45    0.49
  -1   0  -8  295.03    7.06
   1   0   8  320.65    4.15
  -1   0  -9    0.39    0.50
   1   0   9    0.10    0.18
  -1   0 -10    8.88    1.45
   1   0  10    8.09    0.75
   1   0  11   -0.05    0.22
  -1   0 -11    0.03    0.54
  -1   0 -12  377.07   10.03
   1   0  12  386.76    5.81
   1   0  13    0.07    0.26
   1   0  13   -0.47    0.40
  -1   0 -13   -0.12    0.55
   1   0  13    0.10    0.24
  -1   0 -14  169.08    7.39
  -1   0 -14  179.01    5.91
  -1   0 -14  167.81    4.14
   1   0  14  175.73    4.68
   1   0  14  158.48    4.15
   1   0  15   -0.17    0.28
   1   0  15    0.15    0.42
   1   0  15    0.14    0.32
  -1   0 -15    0.01    0.76
  -1   0 -15   -0.39    0.42
   1   0  16  378.09    7.43
  -1   0 -16  361.76    6.46
  -1   0 -16  367.25   12.02
   1   0  16  363.13    6.06
   1   0  16  367.50    6.79
   1   0  17   -0.02    0.35
  -1   0 -17   -0.38    0.36
   1   0  17    0.13    0.50
   1   0  17    0.32    0.55
   1   0  18  236.75    5.86
   1   0  18  232.99    6.19
  -1   0 -18  224.18   10.07
  -1   0 -18  227.62    5.29
  -1   0 -19    0.15    0.29
  -1   0 -19    0.72    1.07
   1   0  19    0.10    0.54
   1   0  19    0.50    0.62
  -1   0 -20   42.95    2.29
   1   0  20   42.47    2.61
  -1   0 -20   43.80    4.62
   1   0  20   38.63    2.59
   1   0  21    0.19    0.35
  -1   0 -21    0.04    0.27
  -1   0 -21    1.17    1.08
   1   0  21    0.48    0.43
  -1   0 -22   28.09    1.68
   1   0  22   24.01    1.98
   1   0  22   27.46    2.02
   1   0  23   -0.36    0.52
   1   0  23   -0.65    0.37
   1   0  24   24.39    1.84
   1   0  24   23.19    1.73
   1   0  25   -0.50    0.41
   1   0  25   -0.22    0.26
  -1   0 -25    0.18    0.33
  -1   0 -26   10.36    0.95
   1   0  26    9.75    0.98
   1   0  26    9.77    0.94
   1   1 -26   43.34    1.86
   1   1 -26   39.64    1.41
  -1   1  26   40.06    1.93
  -1  -1  26   42.82    1.96
  -1  -1  26   43.38    1.89
  -1   1  26   42.62    1.90
   1  -1 -25  122.91    3.03
  -1  -1  25  128.63    3.62
   1  -1 -25  121.57    3.01
  -1   1  25  124.09    3.60
   1   1 -25  132.60    3.63
  -1   1  25  119.76    3.69
  -1  -1  25  121.99    3.69
   1   1 -24  194.42    4.82
  -1  -1  24  187.67    4.73
  -1  -1  24  178.24    4.84
   1  -1 -24  187.76    4.23
  -1   1  24  184.90    4.73
   1  -1 -24  185.60    4.15
  -1   1  24  185.07    5.00
  -1   1  23   40.35    2.51
   1  -1 -23   46.72    2.25
   1   1 -23   44.01    2.46
  -1  -1  23   42.41    2.55
  -1   1  23   47.23    2.55
  -1  -1  23   49.21    2.57
   1  -1 -23   47.57    2.32
  -1   1  22    0.90    0.49
   1  -1 -22   -0.14    0.43
  -1   1  22   -0.31    0.42
  -1  -1  22   -0.35    0.49
   1  -1 -22   -0.09    0.32
  -1  -1  22    0.30    0.43
   1   1 -22   -0.47    0.49
  -1   1  21  160.23    5.27
   1   1 -21  162.80    8.60
   1  -1 -21  154.76    8.36
   1   1 -21  165.87    5.00
  -1  -1  21  155.51    5.13
  -1  -1  21  165.94    4.97
   1  -1 -21  171.78    4.81
  -1   1  21  163.81    5.03
   1  -1 -21  159.89    4.50
  -1  -1  20  272.44    6.40
  -1   1  20  260.75    6.76
   1   1 -20  272.29    6.44
   1   1 -20  246.66   10.61
  -1  -1  20  262.28    6.68
   1  -1 -20  261.61   10.76
  -1   1  20  271.84    6.48
   1  -1 -20  280.16    6.25
   1   1 -19   81.95    5.76
  -1   1  19   81.41    3.83
   1   1 -19   76.59    3.39
   1  -1 -19   77.64    3.30
   1   1 -19   77.38    5.83
  -1  -1  19   84.48    3.82
  -1  -1  19   74.57    3.34
   1  -1 -19   75.45    5.75
  -1   1  19   76.10    3.40
   1   1 -18    1.53    0.77
  -1  -1  18    0.18    0.37
  -1   1  18    0.32    0.37
   1  -1 -18    0.28    0.80
   1  -1 -18    0.21    0.41
  -1   1  18    1.36    0.62
   1   1 -18    0.12    0.60
  -1  -1  18    1.12    0.60
  -1  -1  17   44.39    2.64
  -1  -1  17   50.25    2.61
   1  -1 -17   47.61    2.54
  -1   1  17   48.87    2.62
   1   1 -17   47.10    4.30
   1   1 -17   36.39    3.84
   1  -1 -17   48.50    4.39
  -1   1  17   45.99    2.76
   1   1 -17   53.40    4.30
   1   1 -16   17.75    2.52
  -1  -1  16   19.37    1.71
   1   1 -16   22.60    2.80
   1   1 -16   22.66    2.92
  -1  -1  16   16.95    1.51
   1  -1 -15  106.39    3.14
  -1   1  15  111.44    3.65
  -1  -1  15  107.26    3.81
   1   1 -15  113.84    6.21
  -1  -1  15  119.51    3.72
   1  -1 -15  110.22    3.64
   1   1 -15  104.28    5.97
   1  -1 -15  111.90    6.11
  -1   1  15  109.38    3.97
   1   1 -15  104.94    5.63
   1  -1 -15  114.18    5.36
  -1   1  14    1.99    0.59
   1   1 -14   -0.12    0.56
   1   1 -14    2.30    0.93
   1  -1 -14    2.08    0.99
   1  -1 -14    1.78    0.69
  -1  -1  14    1.15    0.45
   1  -1 -14    1.39    0.90
   1  -1 -14    1.53    0.44
  -1  -1  14    1.17    0.49
  -1   1  14    1.53    0.49
   1   1 -14   -0.17    0.65
   1  -1 -14    1.51    0.44
  -1   1  13   12.74    1.25
   1  -1 -13   14.23    2.07
   1  -1 -13   11.30    1.61
  -1   1  13   14.12    1.18
   1   1 -13   12.66    1.96
   1   1 -13   13.29    1.82
   1  -1 -13   13.35    1.19
  -1  -1  13   13.58    1.15
  -1  -1  13   13.57    1.29
   1  -1 -13   12.52    2.05
  -1  -1  12   31.01    1.63
   1  -1 -12   27.95    2.83
  -1   1  12   27.73    1.56
   1  -1 -12   31.18    2.81
   1   1 -12   29.70    2.80
   1  -1 -12   29.05    2.44
   1   1 -12   29.90    2.62
  -1  -1  12   34.27    2.10
   1  -1 -11   37.63    2.93
   1   1 -11   40.12    2.90
  -1  -1  11   36.65    2.15
   1  -1 -11   37.19    3.08
   1  -1 -11   35.73    2.57
   1   1 -11   35.98    2.91
  -1  -1  11   38.67    1.72
  -1   1  11   46.75    1.92
  -1  -1  10    7.96    1.03
   1  -1 -10    7.92    1.33
   1  -1 -10    7.16    1.10
  -1   1  10    7.52    0.75
   1   1 -10    8.72    1.31
   1  -1 -10    7.41    1.37
  -1  -1  10    7.09    0.73
   1   1 -10    8.53    1.41
   1  -1  -9   65.14    3.37
   1  -1  -9   63.23    3.08
   1   1  -9   64.73    3.41
   1  -1  -9   60.71    3.49
  -1   1   9   63.34    1.99
   1   1  -9   65.44    3.31
  -1  -1   9   61.24    1.93
  -1   1   9   64.71    2.50
  -1  -1   9   64.89    2.75
   1  -1  -8   39.37    2.44
   1   1  -8   35.19    2.32
   1   1  -8   34.63    2.35
  -1   1   8   35.94    1.39
   1  -1  -8   35.00    2.51
  -1  -1   8   39.44    1.45
  -1   1   8   35.67    1.78
   1  -1  -8   37.33    2.25
  -1  -1   8   38.89    2.08
  -1  -1   7   68.22    2.67
   1  -1  -7   73.45    3.00
   1   1  -7   68.88    3.03
   1  -1  -7   70.76    3.07
   1   1  -7   69.13    3.09
  -1   1   7   68.15    2.31
   1  -1  -7   67.01    3.23
   1   1  -6 1507.09   13.15
   1   1  -6 1436.46   13.17
  -1  -1   6 1561.60   12.30
   1  -1  -6 1388.41   12.21
  -1   1   6 1458.17    9.95
   1  -1  -6 1384.68   12.54
   1  -1  -6 1490.02   14.16
   1  -1  -5 9770.89   30.91
  -1   1   5 9999.00   24.56
   1   1  -5 9611.88   30.48
   1   1  -4 5238.92   20.13
  -1   1   4 5199.66   16.65
  -1  -1   4 5169.82   21.05
   1  -1  -4 5137.64   22.44
   1  -1  -4 5122.95   19.84
   1  -1  -4 5112.90   21.15
  -1  -1   3    0.36    0.32
  -1  -1   3    0.01    0.27
   1  -1  -3    0.76    0.40
  -1   1   3    0.43    0.22
   1  -1  -3    0.63    0.28
   1   1  -3    1.21    0.29
   1   1  -3    0.99    0.34
  -1  -1   2 1734.44   10.77
   1  -1  -2 1817.82   10.94
  -1   1   2 1814.50    9.53
  -1  -1   2 1729.82   11.75
   1   1  -2 1715.92    9.50
   1  -1  -2 1769.18   11.37
   1  -1  -1 1143.92    8.50
  -1  -1   1 1112.47    8.15
   1  -1  -1 1139.81    7.59
   1   1  -1 1118.84    7.84
   1  -1   0   87.68    2.25
  -1  -1   0   84.42    2.22
   1   1   0   85.28    2.25
   1  -1   0   88.61    1.79
   1  -1   1  389.69    4.77
   1   1   1  391.69    5.10
  -1  -1  -1  373.99    4.90
  -1  -1  -1  371.77    5.33
   1  -1   2 3728.92   15.54
  -1  -1  -2 3826.43   16.94
  -1  -1  -3 1366.45   10.54
  -1   1  -3 1410.83   10.25
   1  -1   3 1294.49    9.97
  -1  -1  -4   59.53    2.27
  -1   1  -4   55.79    2.27
  -1  -1  -4   60.02    2.34
  -1  -1  -5  103.72    3.06
  -1  -1  -5  107.26    3.42
  -1   1  -5  103.74    1.87
  -1   1  -5  104.09    3.37
   1   1   5  106.18    3.45
  -1  -1  -6   14.85    1.43
  -1   1  -6   15.26    0.89
  -1   1  -6   15.21    1.41
   1   1   6   14.90    1.42
  -1  -1  -7  120.16    1.71
  -1  -1  -7  121.35    4.22
  -1   1  -7  113.08    2.81
  -1   1  -7  123.08    4.29
   1   1   7  120.10    4.11
   1   1   8   80.95    3.56
   1   1   8   75.41    2.05
  -1   1  -8   76.44    2.59
   1  -1   8   77.78    2.05
  -1  -1  -8   76.65    3.60
  -1   1  -8   81.39    3.76
  -1  -1  -8   75.76    1.73
   1  -1   9   35.41    1.48
  -1  -1  -9   35.29    1.37
   1   1   9   33.64    1.47
  -1   1  -9   35.14    2.64
  -1  -1  -9   34.66    2.62
   1   1   9   38.12    2.56
   1  -1  10    0.45    0.26
   1   1  10    0.43    0.40
  -1  -1 -10   -0.41    0.53
  -1   1 -10    0.73    0.49
   1   1  10    0.51    0.23
  -1  -1 -10   -0.04    0.19
  -1   1 -11    0.90    0.62
   1   1  11    1.20    0.38
   1  -1  11    1.29    0.38
  -1  -1 -11    2.23    0.82
   1   1  12   99.55    2.96
   1  -1  12  105.82    3.02
  -1   1 -12   99.14    5.21
  -1  -1 -12   99.17    5.18
  -1  -1 -13  363.07   10.39
   1   1  13  348.85    5.82
   1  -1  13  367.93    5.90
   1  -1  13  369.77    6.50
  -1   1 -13  359.63   10.42
   1   1  13  360.84    6.58
   1   1  13  362.03    5.89
  -1  -1 -13  353.51    6.19
   1  -1  14  549.85    7.20
  -1  -1 -14  555.92   13.52
   1   1  14  553.17    7.53
   1   1  14  564.17    8.61
   1  -1  14  563.42    7.70
   1   1  14  561.91    7.76
  -1   1 -14  564.22   13.76
   1   1  14  550.20    7.27
   1  -1  14  576.93    8.50
  -1  -1 -14  561.97    8.15
   1  -1  15    0.31    0.25
  -1   1 -15   -0.56    0.80
   1  -1  15    0.48    0.32
   1   1  15    0.11    0.31
   1   1  15    0.67    0.36
   1   1  15    0.97    0.40
  -1  -1 -15    0.25    0.54
   1  -1  15   -0.10    0.39
  -1  -1 -15    0.25    0.29
   1   1  15    0.50    0.40
   1  -1  16   21.08    1.49
   1   1  16   19.27    1.60
   1  -1  16   22.81    1.86
  -1  -1 -16   21.10    1.66
   1   1  16   21.81    1.51
   1   1  16   20.01    1.79
  -1  -1 -16   25.75    3.21
   1  -1  16   22.01    1.68
  -1   1 -16   18.96    2.73
   1   1  17   21.57    1.51
  -1  -1 -17   18.16    1.60
   1   1  17   21.09    1.89
   1   1  17   19.98    1.67
  -1   1 -17   18.12    2.84
   1  -1  17   19.35    1.44
   1  -1  17   21.41    1.72
   1  -1  17   19.44    1.80
  -1  -1 -17   20.26    2.89
   1  -1  18   49.60    2.87
  -1  -1 -18   48.42    4.59
   1   1  18   49.95    2.94
  -1  -1 -18   48.77    2.62
   1  -1  18   50.60    2.72
  -1   1 -18   46.35    4.57
   1   1  18   41.87    2.51
   1   1  19   13.26    1.45
  -1  -1 -19   16.00    1.56
   1   1  19   13.79    1.56
   1  -1  19   16.09    1.57
  -1  -1 -19   14.98    2.64
   1  -1  19   13.56    1.55
  -1   1 -19   10.85    2.33
   1   1  20  248.92    6.55
   1   1  20  245.03    6.13
   1  -1  20  262.60    6.25
  -1   1 -20  252.18   10.95
   1  -1  20  254.50    6.57
  -1  -1 -20  254.35    5.95
   1  -1  21   24.85    2.07
  -1   1 -21   24.97    3.55
   1   1  21   24.60    1.96
   1  -1  21   24.96    1.95
   1   1  21   25.69    2.11
  -1  -1 -21   24.08    3.33
  -1  -1 -21   22.99    1.76
   1   1  22  174.40    5.03
   1   1  22  171.96    5.23
  -1  -1 -22  174.42    4.61
   1  -1  22  180.72    5.04
   1  -1  22  173.48    5.23
  -1  -1 -23  113.35    3.46
  -1   1 -23  100.36    3.73
   1  -1  23  116.71    3.90
   1   1  23  109.92    4.04
   1  -1  23  110.15    3.17
   1   1  23  112.27    3.87
   1  -1  23  108.88    3.98
   1  -1  24  225.37    5.37
   1  -1  24  213.90    3.96
   1   1  24  224.76    5.17
   1   1  24  227.36    5.44
   1  -1  24  231.42    5.18
  -1   1 -24  232.53    5.29
  -1  -1 -24  215.04    4.36
   1   1  25    1.51    0.54
  -1   1 -25    1.32    0.44
  -1  -1 -25    1.64    0.41
   1  -1  25    1.14    0.40
   1  -1  25    0.89    0.33
   1   1  25    1.12    0.31
  -1  -1 -25    1.44    0.44
   1   1  26    3.05    0.42
  -1  -1 -26    3.98    0.55
   1   1  26    4.09    0.68
  -1   1 -26    3.55    0.60
   1  -1  26    4.52    0.68
  -1  -2  25    1.06    0.38
  -1  -2  25    0.05    0.21
  -1   2  25    0.11    0.24
   1   2 -25    0.36    0.26
   1  -2 -25    0.20    0.28
  -1   2  25    0.98    0.41
  -1   2  24    3.50    0.63
  -1  -2  24    2.87    0.64
   1  -2 -24    2.79    0.56
  -1   2  24    4.56    0.81
   1   2 -24    3.27    0.69
  -1  -2  24    4.70    0.71
  -1   2  23    3.43    0.80
   1  -2 -23    3.74    0.72
   1   2 -23    2.24    0.62
  -1  -2  23    2.81    0.72
  -1  -2  23    2.68    0.60
  -1   2  23    3.32    0.66
  -1   2  22    5.42    0.98
  -1  -2  22    5.13    0.86
   1  -2 -22    4.15    0.65
   1   2 -22    5.25    0.94
   1  -2 -22    5.06    0.85
  -1   2  22    4.45    0.75
  -1  -2  22    5.49    1.02
   1  -2 -21   40.25    2.06
   1   2 -21   45.13    2.65
   1  -2 -21   43.66    2.49
  -1  -2  21   39.56    2.56
  -1  -2  21   44.29    2.45
  -1   2  21   46.69    2.87
  -1   2  21   43.88    2.48
   1   2 -20  166.74    5.14
   1  -2 -20  168.57    4.99
   1  -2 -20  162.52    9.68
  -1   2  20  176.41    5.08
  -1  -2  20  164.39    4.77
   1   2 -20  168.01    8.76
  -1  -2  20  158.53    5.17
  -1   2  20  162.84    5.39
   1  -2 -20  166.75    8.33
   1   2 -19    4.79    0.95
   1  -2 -19    4.84    1.55
  -1  -2  19    5.44    0.90
   1   2 -19    6.03    1.73
  -1   2  19    5.37    1.08
   1  -2 -19    5.40    0.96
   1   2 -19    7.12    2.24
  -1   2  19    6.85    1.04
  -1  -2  19    5.39    1.01
   1   2 -18  103.03    6.87
  -1  -2  18   88.27    3.45
  -1   2  18  141.63    5.29
   1  -2 -18   97.11    6.34
   1  -2 -18  127.97    4.65
   1  -2 -18  122.68    3.81
  -1   2  18  100.52    3.85
   1   2 -18   86.65    6.02
  -1  -2  18   95.17    4.01
   1   2 -18   88.24    3.72
   1  -2 -17  359.41    7.20
   1  -2 -17  362.38   11.71
  -1   2  17  361.35    7.01
   1   2 -17  355.36    7.21
  -1  -2  17  372.95    7.68
   1   2 -17  347.06   11.66
   1   2 -17  358.77   12.55
   1  -2 -17  366.08    6.29
  -1   2  17  368.15    7.94
  -1  -2  17  375.71    6.95
   1  -2 -16   13.90    1.24
  -1  -2  16   13.51    1.49
   1   2 -16   12.19    2.11
   1  -2 -16   14.65    2.32
  -1   2  16   12.85    1.29
  -1  -2  16   15.97    1.42
  -1   2  16   15.18    1.63
   1  -2 -16   14.45    1.43
   1   2 -16   13.90    1.42
  -1  -2  15  154.72    4.73
   1   2 -15  146.66    6.35
   1  -2 -15  149.43    7.05
  -1  -2  15  156.76    4.21
   1  -2 -15  145.67    3.92
   1   2 -15  143.35    4.31
  -1   2  15  151.95    4.28
  -1   2  15  143.25    4.75
   1   2 -15  141.24    6.85
   1  -2 -15  143.59    4.34
   1   2 -14    3.90    1.11
   1   2 -14    3.52    0.72
  -1  -2  14    2.96    0.67
   1  -2 -14    4.16    1.18
   1  -2 -14    3.07    0.60
   1  -2 -14    3.14    0.72
   1   2 -14    3.86    1.16
  -1   2  14    3.17    0.60
  -1   2  14    3.32    0.75
  -1  -2  14    2.80    0.54
  -1   2  13    3.41    0.89
   1   2 -13   -0.45    0.55
  -1  -2  13    0.82    0.46
   1  -2 -13   11.46    1.40
   1  -2 -13    6.32    0.93
   1  -2 -13    6.23    1.73
  -1   2  13    4.63    1.55
  -1   2  12   59.22    3.20
   1  -2 -12   62.49    3.92
  -1  -2  12   57.93    2.59
   1   2 -12   53.99    2.36
  -1  -2  12   58.02    2.24
  -1   2  12   58.61    2.33
   1   2 -12   58.55    3.60
   1  -2 -12   61.03    2.55
   1   2 -12   57.80    3.78
  -1   2  11   82.57    3.67
   1  -2 -11   82.44    4.28
  -1   2  11   82.46    2.60
  -1  -2  11   76.70    3.22
   1   2 -11   75.01    4.13
  -1  -2  11   81.01    2.53
   1   2 -11   79.56    4.05
  -1  -2  10    8.53    1.12
  -1   2  10    8.07    0.78
   1   2 -10    8.90    1.37
  -1   2  10    8.32    1.17
  -1  -2  10    7.35    0.74
   1   2 -10   10.98    1.47
   1  -2 -10    7.57    1.24
  -1   2   9 2557.41   19.19
   1   2  -9 2323.20   20.49
  -1  -2   9 2400.14   12.21
   1  -2  -9 2436.68   20.54
  -1  -2   9 2569.06   18.95
  -1   2   9 2430.38   12.63
   1   2  -9 2527.91   21.12
   1   2  -8  639.11    9.84
  -1   2   8  651.05    9.43
  -1  -2   8  633.64    5.89
   1   2  -8  656.88   10.44
  -1   2   8  651.87    6.11
   1  -2  -8  659.09    9.86
   1   2  -7  424.97    8.05
  -1   2   7  386.23    6.99
  -1  -2   7  371.15    7.11
   1   2  -7  432.19    7.55
   1  -2  -7  426.68    7.39
   1   2  -6  417.13    7.87
   1  -2  -6  424.85    6.79
  -1   2   6  401.76    6.96
  -1  -2   6  423.96    7.56
   1  -2  -6  413.12    8.97
   1   2  -6  405.08    6.79
  -1   2   5  497.79    7.49
  -1  -2   5  506.32    8.85
   1  -2  -5  516.84    6.88
  -1  -2   5  537.19    8.42
   1   2  -5  516.81    7.02
   1   2  -5  519.32    7.69
   1   2  -5  512.31    8.47
   1  -2  -5  524.41    9.50
  -1  -2   4    2.08    0.67
   1  -2  -4    2.20    0.66
  -1  -2   4    1.97    0.63
  -1   2   4    1.50    0.56
   1   2  -4    1.69    0.55
  -1  -2   3 1105.90   12.02
  -1   2   3 1132.34   11.04
   1   2  -3 1092.34   10.85
   1  -2  -3 1093.87   12.47
  -1  -2   3 1143.78   12.17
   1   2  -2 1072.10   10.75
  -1   2   2 1113.50   10.94
   1  -2  -2 1094.97   11.96
  -1  -2   2 1078.86   11.93
  -1   2   1   59.66    2.54
   1   2  -1   57.02    2.50
  -1  -2   1   55.93    2.58
  -1  -2   1   58.07    2.77
   1  -2  -1   60.28    2.71
   1  -2   0  792.59    9.61
   1   2   0  798.23    9.45
  -1  -2  -1  129.54    4.01
  -1  -2  -1  133.08    2.47
   1  -2   1  134.55    3.93
  -1   2  -1  136.51    2.48
  -1   2  -2  221.06    3.53
  -1  -2  -2  220.56    5.41
  -1  -2  -2  226.35    3.62
   1  -2   2  220.25    5.15
   1  -2   3  606.35    8.74
   1   2   3  572.26    8.67
  -1  -2  -3  545.20    8.86
  -1   2  -3  574.35    6.43
  -1  -2  -3  611.92    6.62
  -1  -2  -3  582.44    9.19
  -1  -2  -4    2.10    0.62
  -1  -2  -4    2.64    0.64
  -1   2  -4    4.30    0.68
  -1  -2  -4    3.09    0.59
   1   2   4    3.23    0.74
   1  -2   4    4.76    0.88
  -1   2  -4    3.99    0.35
   1  -2   5  268.50    6.38
  -1  -2  -5  258.40    6.34
   1   2   5  265.88    6.35
  -1   2  -5  253.97    2.47
  -1  -2  -5  262.93    6.80
  -1   2  -5  248.45    5.19
  -1  -2  -5  271.70    5.37
  -1   2  -6  772.50    9.89
  -1  -2  -6  779.46   12.30
  -1   2  -6  778.56    4.67
   1   2   6  764.67   11.18
  -1   2  -7  214.80    2.86
  -1   2  -7  215.06    5.63
   1   2   7  217.56    6.20
  -1  -2  -7  220.86    5.68
  -1   2  -8   -0.01    0.36
  -1  -2  -8   -0.21    0.33
   1   2   8   -0.42    0.37
  -1   2  -8    0.18    0.16
   1   2   8   -0.05    0.18
   1  -2   8    0.18    0.24
   1  -2   9    4.55    0.57
   1   2   9    4.12    0.53
  -1   2  -9    3.49    0.91
  -1  -2  -9    3.90    0.89
   1   2   9    4.14    0.95
   1  -2  10   70.13    2.21
   1   2  10   71.88    4.04
  -1   2 -10   75.39    4.04
   1   2  10   68.81    2.23
  -1  -2 -10   63.03    3.67
  -1   2 -11  115.95    5.32
   1   2  11  118.15    3.09
   1  -2  11  123.11    3.09
   1   2  11  122.06    5.44
  -1  -2 -11  127.22    5.51
  -1   2 -12   81.76    4.73
  -1  -2 -12   80.56    4.66
   1  -2  12   82.37    3.06
   1   2  12   82.73    4.62
  -1  -2 -12   78.80    3.00
   1  -2  12   79.65    2.62
   1   2  12   79.05    2.66
   1  -2  13   88.46    3.32
   1   2  13   85.50    2.95
  -1   2 -13   85.44    5.04
   1   2  13   87.27    2.95
   1   2  13   86.18    2.90
  -1  -2 -13   83.95    3.21
  -1  -2 -13   91.84    5.26
   1   2  13   85.81    4.86
   1  -2  13   87.11    2.88
  -1  -2 -14   63.26    2.88
  -1   2 -14   61.43    4.54
  -1  -2 -14   64.07    4.59
   1   2  14   61.17    2.53
   1   2  14   68.34    3.16
   1  -2  14   70.02    2.70
   1   2  14   60.79    2.54
   1  -2  14   67.46    2.99
   1   2  14   66.69    2.71
   1  -2  15  448.81    7.13
   1   2  15  453.11    7.35
   1   2  15  457.45    8.40
   1   2  15  434.31    6.91
  -1   2 -15  450.13   12.79
   1  -2  15  453.91    8.08
   1   2  15  436.17    6.93
  -1  -2 -15  469.71   12.91
  -1  -2 -15  439.38    7.82
   1   2  16   18.02    1.73
   1  -2  16   21.42    1.85
   1   2  16   22.19    1.62
  -1  -2 -16   19.27    2.80
   1   2  16   17.59    1.52
  -1   2 -16   20.13    2.83
   1   2  16   22.39    1.60
  -1  -2 -16   18.20    1.64
   1  -2  16   17.53    1.47
   1  -2  17  746.69    9.82
   1  -2  17  748.57   10.96
  -1  -2 -17  722.23   10.41
  -1   2 -17  715.52   17.32
   1   2  17  731.93    9.94
  -1  -2 -17  722.50   16.98
   1   2  17  744.07    9.18
   1   2  17  736.55   11.21
   1  -2  18  246.31    6.45
   1   2  18  252.42    5.97
  -1  -2 -18  242.11   10.06
   1   2  18  257.56    6.76
   1  -2  18  258.94    5.90
  -1  -2 -18  244.11    6.15
   1  -2  18  248.07    5.43
  -1  -2 -19    0.16    0.56
   1   2  19   -0.07    0.41
  -1  -2 -19    1.08    0.54
   1   2  19    0.84    0.61
   1  -2  19    0.82    0.65
   1  -2  19    0.74    0.52
  -1   2 -19   -0.36    0.72
   1  -2  19    1.41    0.52
   1   2  20  200.54    5.37
  -1   2 -20  188.08    9.17
  -1  -2 -20  205.74    9.37
   1   2  20  204.98    5.98
   1  -2  20  203.09    4.73
   1  -2  20  202.48    5.82
  -1  -2 -20  188.37   10.49
  -1  -2 -20  195.48    5.43
   1  -2  20  197.17    5.19
   1  -2  21   55.53    2.37
   1  -2  21   59.38    2.82
   1   2  21   59.15    2.86
   1   2  21   57.00    3.12
   1  -2  21   57.83    3.08
  -1  -2 -21   56.04    2.84
  -1   2 -21   53.34    2.83
   1   2  22   15.88    1.61
   1  -2  22   19.41    1.76
  -1  -2 -22   17.61    1.54
   1   2  22   18.13    1.55
  -1   2 -22   17.71    1.59
   1  -2  22   19.15    1.56
   1  -2  22   19.20    1.32
  -1   2 -23    5.05    0.81
   1  -2  23    5.74    0.94
   1   2  23    6.40    0.99
   1   2  23    6.22    0.86
   1  -2  23    6.11    0.86
  -1  -2 -23    5.44    0.86
   1   2  24   20.99    1.63
  -1   2 -24   17.99    1.43
   1   2  24   19.70    1.44
   1  -2  24   20.72    1.42
   1  -2  24   19.62    1.55
  -1  -2 -24   21.63    1.45
  -1   2 -25   54.46    2.23
   1  -2  25   56.38    2.11
  -1  -2 -25   48.84    1.90
   1  -2  25   55.01    2.30
   1   2  25   56.96    2.38
   1  -3 -24   10.76    1.00
  -1  -3  24   10.40    0.91
  -1  -3  24    8.43    0.96
   1   3 -24    9.85    1.02
  -1   3  24    9.31    1.00
   1  -3 -23  101.43    3.27
   1   3 -23   96.54    3.32
  -1  -3  23   97.52    3.41
  -1   3  23   99.07    3.52
  -1   3  22    1.04    0.38
  -1   3  22    1.69    0.61
  -1  -3  22    1.80    0.67
   1   3 -22    2.60    0.68
   1  -3 -22    2.51    0.63
  -1  -3  22    1.91    0.48
  -1  -3  21   83.50    3.00
  -1   3  21   84.27    3.08
   1  -3 -21   84.65    3.38
  -1   3  21   82.10    3.61
   1   3 -21   87.92    3.53
  -1  -3  21   87.18    3.62
  -1   3  20   27.11    2.20
  -1   3  20   27.94    1.85
   1  -3 -20   26.98    2.00
   1   3 -20   26.55    2.01
  -1  -3  20   24.35    2.01
  -1  -3  20   25.57    1.73
  -1  -3  19  124.51    4.58
   1  -3 -19  130.99    3.72
  -1   3  19  131.72    4.89
  -1   3  19  133.12    4.07
   1   3 -19  121.92    4.36
  -1  -3  19  129.36    3.90
   1  -3 -19  123.62    4.32
   1   3 -19  123.04    7.87
   1  -3 -19  123.56    8.38
  -1   3  18   29.40    2.35
  -1   3  18   26.89    1.84
   1  -3 -18   30.26    1.86
   1  -3 -18   23.67    3.69
  -1  -3  18   29.79    2.29
   1   3 -18   29.40    3.90
   1   3 -18   30.28    2.19
   1  -3 -18   30.37    2.20
  -1  -3  18   29.90    1.92
   1  -3 -17   15.10    1.56
  -1  -3  17   15.04    1.60
  -1  -3  17   15.24    1.36
   1  -3 -17   18.42    1.51
  -1   3  17   17.21    1.46
  -1   3  17   13.67    1.66
   1   3 -17   16.29    1.61
   1  -3 -17   16.29    3.10
  -1  -3  16    4.32    0.74
  -1   3  16    4.47    0.94
  -1   3  16    3.09    0.62
   1  -3 -16    2.92    0.70
  -1  -3  16    4.80    1.01
   1  -3 -16    3.03    0.64
   1  -3 -16    2.18    1.48
   1   3 -16    3.54    0.70
  -1  -3  15   33.74    2.32
   1  -3 -15   31.98    2.14
  -1   3  15   38.09    2.58
   1  -3 -15   32.90    4.17
   1  -3 -15   33.80    2.04
   1   3 -15   35.35    2.25
  -1  -3  15   34.53    1.94
  -1   3  15   34.89    1.98
   1  -3 -15   37.96    3.47
  -1   3  14    8.09    0.97
   1  -3 -14    5.72    1.80
   1  -3 -14    4.41    1.11
  -1  -3  14    7.35    0.89
   1   3 -14    9.22    1.65
   1   3 -14    5.68    0.90
  -1  -3  14    6.76    1.07
   1  -3 -14    7.97    1.09
   1  -3 -14    6.44    0.89
  -1  -3  13   60.53    2.94
  -1   3  13   63.34    3.88
  -1  -3  13   61.35    2.41
   1  -3 -13   63.73    4.11
   1  -3 -13   61.47    2.69
   1  -3 -13   62.71    2.84
   1   3 -13   59.67    2.77
   1   3 -13   60.28    4.05
   1  -3 -13   59.15    5.19
   1   3 -13   62.58    3.83
  -1   3  13   63.47    2.49
   1   3 -12   19.12    1.53
   1  -3 -12   21.18    1.61
  -1  -3  12   20.80    1.34
   1   3 -12   18.54    2.14
   1   3 -12   20.59    2.19
   1  -3 -12   24.11    2.41
  -1   3  12   19.67    2.17
   1  -3 -12   20.53    2.96
  -1  -3  12   17.86    1.57
   1  -3 -12   21.22    1.56
   1   3 -12   18.69    2.08
  -1   3  12   19.58    1.32
   1  -3 -11  500.73   10.33
  -1   3  11  521.03   10.85
   1  -3 -11  506.61    7.46
  -1   3  11  498.46    6.34
   1  -3 -11  497.39    7.33
   1   3 -11  508.98   10.55
   1   3 -11  490.39   10.34
  -1  -3  11  500.35    6.21
   1  -3 -11  478.86   13.62
  -1  -3  11  495.00    7.82
   1   3 -11  492.33    7.38
   1   3 -11  484.23   10.31
   1   3 -10    8.03    0.90
   1   3 -10    8.37    1.37
   1   3 -10    6.67    1.19
   1  -3 -10    8.19    1.82
   1  -3 -10    6.94    1.19
  -1  -3  10    8.23    1.00
  -1  -3  10    9.48    0.85
  -1   3  10    8.27    1.41
   1  -3 -10    8.27    0.94
   1  -3 -10    8.47    0.95
  -1   3  10    7.26    0.74
  -1  -3  10    7.68    1.19
   1  -3 -10    8.14    1.01
   1   3 -10    9.49    1.42
   1  -3  -9    5.69    1.44
  -1   3   9    5.48    1.12
  -1  -3   9    5.09    0.57
   1  -3  -9    4.44    0.74
   1  -3  -9    5.16    0.97
  -1  -3   9    5.40    1.07
   1   3  -9    4.15    0.96
   1   3  -9    4.64    0.98
  -1   3   9    4.35    0.55
   1  -3  -8   34.10    3.23
  -1   3   8   30.75    2.50
   1   3  -8   32.54    2.50
   1   3  -8   31.06    2.51
  -1  -3   8   35.40    2.60
   1  -3  -7    1.49    0.75
  -1   3   7    0.22    0.46
  -1  -3   7    0.33    0.48
   1   3  -7    0.59    0.50
   1   3  -6    6.79    1.15
  -1  -3   6    6.89    1.25
  -1   3   6    5.84    1.07
   1   3  -6    7.95    1.25
  -1  -3   6    6.42    1.32
   1  -3  -6    6.54    1.42
  -1   3   5 1234.60   14.96
  -1  -3   5 1212.55   16.19
   1   3  -5 1249.82   15.08
   1  -3  -5 1260.31   17.23
   1  -3  -4  158.94    5.89
   1   3  -4  158.83    5.36
  -1   3   4  159.84    5.38
  -1  -3   4  149.85    5.56
  -1  -3   4  155.54    5.53
  -1  -3   3   90.58    4.22
  -1  -3   3   92.16    4.25
   1  -3  -3   91.80    4.38
   1   3  -3   92.14    4.07
  -1   3   3   92.44    4.07
  -1   3   2    1.49    0.58
  -1  -3   2    2.20    0.79
   1  -3  -2    2.19    0.83
   1   3  -2    2.13    0.70
  -1  -3   2    1.98    0.76
  -1  -3   1   96.97    4.43
  -1  -3   1   95.06    4.24
   1   3  -1   98.06    4.19
  -1   3   1   96.21    4.14
   1  -3  -1   94.55    4.26
  -1  -3   0   31.06    2.47
   1  -3   0   30.32    2.43
  -1  -3   0   29.56    2.53
   1   3   0   34.51    2.52
  -1   3   0   36.01    2.58
  -1   3  -1    0.44    0.54
  -1  -3  -1   -0.12    0.49
  -1  -3  -1    0.11    0.55
   1  -3   1    0.33    0.41
   1   3   1    0.08    0.44
  -1  -3  -2  172.69    6.10
   1  -3   2  180.81    5.82
  -1  -3  -2  173.84    5.88
   1   3   2  173.28    5.74
  -1  -3  -3 1206.38   16.27
   1   3   3 1230.23   15.48
   1  -3   3 1243.59   15.59
  -1  -3  -3 1254.39    7.33
  -1   3  -3 1184.06    6.22
  -1  -3  -3 1216.95   15.95
   1  -3   4   21.70    2.16
   1   3   4   23.50    2.22
  -1  -3  -4   21.15    2.19
  -1  -3  -4   24.93    1.30
  -1  -3  -4   24.26    2.37
  -1   3  -4   25.46    1.27
  -1  -3  -5  348.20    9.11
  -1  -3  -5  356.34    5.70
  -1   3  -5  341.42    5.45
   1   3   5  352.92    8.68
  -1   3  -5  350.44    4.38
   1  -3   5  370.19    8.86
  -1  -3  -6  761.05   14.14
   1   3   6  804.57   13.53
  -1  -3  -6  826.30    9.70
  -1   3  -6  804.84    9.45
   1  -3   6  731.93   12.96
   1   3   7   72.88    4.19
  -1  -3  -7   75.03    3.19
  -1  -3  -7   70.54    4.47
  -1   3  -7   73.94    3.15
   1   3   8   76.97    4.45
  -1  -3  -8   73.37    4.73
  -1  -3  -8   77.97    3.53
  -1   3  -8   73.37    3.40
   1   3   9  141.65    6.17
  -1  -3  -9  145.03    3.84
  -1  -3  -9  128.84    6.54
  -1  -3  -9  134.68    4.99
   1  -3   9  142.10    2.98
  -1   3  -9  143.36    5.08
   1  -3   9  136.12    3.58
   1   3   9  136.49    2.95
   1   3  10    2.65    0.56
   1  -3  10    3.34    0.64
  -1  -3 -10    2.10    1.09
   1   3  10    3.43    0.51
  -1  -3 -10    3.48    0.72
  -1  -3 -10    4.66    0.76
  -1  -3 -10    4.15    0.72
   1   3  10    4.92    1.32
  -1  -3 -10    3.70    0.87
  -1   3 -10    3.35    0.87
   1  -3  10    2.78    0.59
   1  -3  10    3.39    0.57
   1   3  11   35.29    1.98
  -1  -3 -11   36.08    2.06
   1  -3  11   37.89    1.72
  -1  -3 -11   35.07    2.87
  -1  -3 -11   35.09    3.73
   1  -3  11   37.05    2.14
   1   3  11   40.00    1.79
   1  -3  11   34.53    1.82
   1   3  11   43.20    3.60
  -1  -3 -11   39.34    2.19
  -1   3 -11   37.07    2.96
   1   3  11   34.37    1.80
   1  -3  12    2.93    0.71
   1   3  12    3.11    1.12
  -1  -3 -12    4.46    0.71
  -1  -3 -12    3.35    1.45
  -1  -3 -12    3.96    1.13
  -1  -3 -12    3.18    0.71
   1  -3  12    2.35    0.46
  -1   3 -12    3.31    0.98
  -1  -3 -12    6.24    0.91
   1   3  12    3.16    0.63
   1   3  12    3.09    0.63
   1  -3  12    3.52    0.65
   1   3  12    2.74    0.51
   1   3  13   14.43    2.23
  -1  -3 -13   13.32    1.96
  -1   3 -13   12.57    1.91
   1   3  13   13.24    1.27
   1   3  13   14.09    1.20
  -1  -3 -13   15.20    2.66
  -1  -3 -13   14.47    1.20
   1  -3  13   14.97    1.28
  -1  -3 -13   15.48    1.48
  -1  -3 -13   14.84    1.37
   1  -3  13   13.26    1.41
   1   3  13   15.06    1.22
   1  -3  13   12.52    1.10
   1   3  14   48.82    4.14
   1  -3  14   48.88    2.72
   1   3  14   53.46    2.37
  -1  -3 -14   53.42    2.79
   1  -3  14   51.20    2.27
   1   3  14   51.90    2.51
   1  -3  14   50.79    2.37
  -1  -3 -14   54.31    4.11
  -1   3 -14   55.04    4.16
  -1  -3 -14   54.17    5.15
   1   3  14   52.58    2.35
   1   3  15   85.69    3.09
  -1   3 -15   80.71    3.29
  -1  -3 -15   82.36    5.23
   1  -3  15   82.41    3.04
   1   3  15   85.58    3.84
   1   3  15   86.05    3.24
   1  -3  15   85.75    3.67
  -1  -3 -15   84.20    3.60
   1   3  15   85.25    3.07
  -1   3 -15   81.06    5.22
   1  -3  15   83.32    2.98
  -1  -3 -15   83.65    6.57
   1   3  16   94.70    3.34
  -1  -3 -16   86.01    3.70
   1  -3  16   91.86    3.88
   1   3  16   88.19    3.14
  -1   3 -16   93.12    3.61
  -1  -3 -16   88.19    5.58
   1   3  16   91.44    4.05
   1  -3  16   91.59    3.22
  -1  -3 -16   90.41    7.04
  -1   3 -16   89.32    5.70
   1   3  16   90.57    3.32
   1  -3  16   90.48    3.19
   1   3  17   33.71    2.01
  -1  -3 -17   32.01    2.30
   1  -3  17   33.52    1.99
  -1   3 -17   33.75    2.23
   1   3  17   32.31    1.98
  -1  -3 -17   28.76    3.25
   1  -3  17   34.55    2.41
  -1  -3 -17   31.88    4.25
   1   3  17   32.80    2.46
  -1   3 -17   36.84    3.79
   1  -3  17   34.42    1.99
   1   3  18   18.51    1.45
  -1  -3 -18   20.71    2.82
   1  -3  18   20.66    1.52
  -1  -3 -18   18.27    3.26
   1  -3  18   18.50    1.82
   1   3  18   20.60    1.60
  -1   3 -18   24.66    3.11
  -1   3 -18   20.66    1.77
   1   3  18   20.12    1.97
  -1  -3 -18   21.15    1.90
   1  -3  18   20.05    1.56
   1   3  19   10.29    1.40
   1   3  19    9.60    1.09
   1  -3  19    9.90    1.05
   1  -3  19    9.80    1.34
  -1  -3 -19    6.42    1.93
  -1  -3 -19    8.00    1.18
  -1   3 -19   11.81    1.36
   1  -3  19   10.39    1.13
   1  -3  20   22.16    1.91
   1  -3  20   21.52    1.57
   1  -3  20   22.75    1.47
  -1  -3 -20   16.80    1.61
   1   3  20   21.91    1.95
   1   3  20   20.11    1.54
  -1   3 -20   20.14    1.71
  -1   3 -21   33.01    2.09
   1  -3  21   31.61    1.83
   1   3  21   37.03    2.02
   1  -3  21   37.27    2.38
  -1  -3 -21   34.63    2.18
   1   3  21   34.25    2.34
   1   3  22    5.83    0.78
   1   3  22    4.33    0.88
  -1  -3 -22    4.87    0.87
   1  -3  22    4.57    0.68
  -1   3 -22    5.28    0.82
  -1   3 -23   70.57    2.71
  -1  -3 -23   73.39    2.75
   1  -3  23   72.32    2.83
   1   3  23   73.47    3.00
   1  -3  23   74.53    2.97
  -1   3 -24    0.12    0.25
   1  -3  24   -0.05    0.27
  -1  -3 -24    0.82    0.37
   1  -3  24    0.84    0.37
   1   3  24    0.04    0.26
  -1   4  23   21.90    1.46
   1  -4 -23   24.08    1.42
   1   4 -23   24.27    1.42
  -1   4  22   13.63    1.28
  -1  -4  22   14.10    1.06
   1   4 -22   15.17    1.26
   1  -4 -22   14.99    1.23
   1   4 -21    4.66    0.81
  -1   4  21    5.71    0.91
   1  -4 -21    4.92    0.79
  -1  -4  21    4.78    0.79
  -1  -4  21    4.46    0.70
  -1   4  20   27.27    2.04
  -1  -4  20   26.72    1.70
   1   4 -20   29.47    1.97
   1  -4 -20   25.89    1.49
  -1  -4  20   25.71    1.95
   1  -4 -20   26.90    1.85
   1  -4 -19   37.13    2.24
  -1  -4  19   36.45    2.39
  -1   4  19   37.30    2.51
   1   4 -19   39.04    2.33
  -1  -4  19   35.36    2.06
   1  -4 -19   37.84    1.97
   1  -4 -18   14.08    1.44
   1   4 -18   15.89    1.57
  -1  -4  18   16.69    1.45
   1  -4 -18   12.84    1.22
  -1  -4  18   17.73    1.73
  -1   4  18   16.34    1.73
   1   4 -17   11.83    1.37
  -1  -4  17   10.56    1.41
   1  -4 -17    9.70    1.23
  -1   4  17   10.11    1.39
  -1  -4  17   10.44    1.19
   1  -4 -17   11.30    2.50
   1  -4 -17   11.39    1.20
   1  -4 -16    1.30    0.46
   1   4 -16    1.47    0.68
  -1   4  16    1.87    0.70
   1  -4 -16   -0.49    1.31
  -1  -4  16    1.28    0.65
   1  -4 -16    1.84    0.58
   1  -4 -15   10.51    1.24
   1  -4 -15   10.26    1.26
  -1  -4  15   11.71    1.42
   1   4 -15    9.85    1.24
   1  -4 -15    9.34    2.25
   1  -4 -14  123.67    4.17
  -1  -4  14  159.80    5.31
   1   4 -14  157.34    4.90
   1  -4 -14  115.01    7.85
   1  -4 -14  125.96    4.13
   1  -4 -13   15.29    1.48
  -1  -4  13   14.44    1.56
   1  -4 -13   17.55    3.02
   1   4 -13   12.88    2.01
   1  -4 -13   14.44    1.40
   1   4 -13   13.36    1.38
   1  -4 -12    0.17    0.30
  -1  -4  12    0.49    0.45
   1   4 -12   -0.06    0.40
   1  -4 -12   -0.64    0.82
   1   4 -12    0.49    0.55
  -1   4  12    1.03    0.96
   1  -4 -12    0.27    0.36
   1  -4 -11    8.16    1.16
  -1  -4  11    8.36    1.01
  -1   4  11    8.56    1.65
  -1  -4  11    9.05    1.22
   1   4 -11    8.09    1.65
   1  -4 -11    8.70    1.10
   1   4 -11    8.52    1.06
   1  -4 -11    5.89    1.75
   1  -4 -11    9.72    1.11
   1   4 -10    9.86    1.76
   1  -4 -10   10.55    1.25
   1  -4 -10   13.25    2.38
   1   4 -10   10.88    1.15
  -1   4  10   10.33    1.78
   1  -4 -10   11.78    1.26
  -1  -4  10   12.00    1.34
  -1  -4  10   13.61    1.24
   1  -4 -10   11.77    1.18
  -1   4  10   10.43    1.09
   1  -4  -9   30.02    2.03
  -1  -4   9   34.08    1.89
  -1  -4   9   31.43    2.07
   1  -4  -9   31.07    1.84
   1  -4  -9   32.88    2.00
  -1  -4   9   35.73    2.98
   1   4  -9   37.72    3.30
   1   4  -9   32.79    1.96
   1  -4  -9   33.76    3.76
   1   4  -9   30.41    2.62
  -1   4   9   31.68    1.85
  -1   4   9   34.68    3.22
  -1  -4   8    9.51    1.01
  -1   4   8   10.53    1.80
  -1  -4   8    8.79    1.10
   1   4  -8    9.21    1.04
   1   4  -8    8.62    1.38
   1  -4  -8    8.28    1.79
   1  -4  -8    9.59    1.02
   1   4  -8    8.84    1.65
   1  -4  -8    7.36    0.97
   1  -4  -8    7.65    1.03
   1  -4  -8   10.21    1.10
  -1  -4   8    8.08    1.48
  -1  -4   7  102.89    5.19
   1   4  -7  101.40    5.31
   1  -4  -7  105.48    6.17
   1   4  -7   94.87    3.14
   1  -4  -7   95.70    3.49
   1  -4  -7  101.71    3.33
   1  -4  -7   98.18    3.35
  -1   4   7   95.03    5.13
   1   4  -7  103.57    4.92
   1  -4  -7   93.09    2.96
  -1   4   6   -0.03    0.50
   1   4  -6    0.40    0.49
  -1  -4   6    0.63    0.58
   1  -4  -6   -0.58    0.40
   1  -4  -6    0.90    0.39
   1  -4  -6    0.03    0.26
   1   4  -6    1.47    0.83
   1  -4  -6    0.25    0.36
   1  -4  -6    0.16    0.78
  -1  -4   6   -0.35    0.63
   1  -4  -5  134.88    3.94
   1  -4  -5  133.59    3.68
   1  -4  -5  131.11    3.72
   1  -4  -5  135.56    3.76
  -1   4   5  132.04    5.96
  -1  -4   5  127.99    6.20
   1  -4  -5  132.66    6.55
   1   4  -5  129.97    5.95
   1  -4  -5  127.53    3.65
  -1  -4   5  127.78    5.87
   1  -4  -4   76.55    2.91
  -1   4   4   79.71    4.62
   1  -4  -4   79.76    2.84
  -1  -4   4   72.97    4.49
  -1  -4   4   70.24    4.52
   1  -4  -4   79.45    4.95
   1   4  -4   67.91    4.29
   1  -4  -4   75.05    2.77
  -1  -4   3  132.05    6.07
  -1  -4   3  125.23    5.95
  -1   4   3  124.34    5.73
   1  -4  -3  120.97    5.98
   1   4  -3  124.29    5.75
  -1  -4   2  182.57    7.08
   1  -4  -2  182.41    7.17
   1   4  -2  200.26    7.29
  -1   4   2  187.21    7.02
  -1  -4   2  196.61    7.45
  -1  -4   1  159.04    6.75
   1  -4  -1  164.26    6.72
   1   4  -1  163.10    6.56
  -1  -4   1  161.39    6.65
  -1   4   1  157.25    6.46
   1  -4   0  165.11    6.66
   1   4   0  180.62    6.92
  -1   4   0  166.44    6.67
  -1  -4   0  171.69    7.05
  -1  -4   0  163.51    6.70
  -1   4  -1  142.49    6.19
  -1  -4  -1  130.12    6.22
  -1  -4  -1  139.63    6.24
   1  -4   1  145.12    6.27
  -1  -4  -2  584.92   13.38
   1   4   2  519.14   11.97
  -1   4  -2  520.93   11.97
   1  -4   2  611.90   12.88
  -1  -4  -2  588.53   12.94
  -1  -4  -3  671.00   14.06
   1   4   3  712.72   14.09
  -1   4  -3  697.22   13.83
   1  -4   3  720.16   14.17
  -1  -4  -4    3.84    0.68
   1  -4   4    4.42    1.27
  -1  -4  -4    4.92    0.76
   1   4   4    3.16    1.02
  -1  -4  -4    4.84    1.29
  -1  -4  -4    4.28    0.70
  -1   4  -4    5.10    1.28
  -1  -4  -4    4.52    0.71
  -1  -4  -5  324.81    5.93
  -1  -4  -5  305.84    9.93
   1  -4   5  310.89    5.71
  -1  -4  -5  309.55    5.80
  -1   4  -5  321.12    9.56
  -1  -4  -5  309.19    5.77
   1  -4   5  316.64    9.67
   1  -4   5  309.82    5.39
  -1  -4  -5  307.22    6.07
   1   4   5  306.73    9.54
   1  -4   6  223.51    8.34
   1  -4   6  210.42    4.49
   1  -4   6  221.39    4.90
  -1  -4  -6  217.64    5.18
  -1  -4  -6  216.01    4.86
  -1  -4  -6  220.58    8.64
   1   4   6  211.13    8.15
  -1  -4  -6  223.53    5.02
  -1  -4  -7    3.46    0.66
  -1  -4  -7    4.26    1.25
  -1  -4  -7    4.19    0.74
   1  -4   7    4.37    0.74
   1  -4   7    4.92    0.71
  -1  -4  -7    3.84    0.70
   1   4   7    3.96    1.23
   1   4   7    4.81    0.77
  -1  -4  -8   11.66    1.19
   1  -4   8   10.51    1.16
  -1  -4  -8   11.30    1.26
  -1  -4  -8    9.79    1.08
   1  -4   8   11.08    1.07
   1  -4   8   11.84    1.22
  -1  -4  -8   10.24    2.09
   1   4   8    8.18    1.63
   1   4   8   10.41    1.14
   1  -4   9  145.76    3.90
  -1  -4  -9  144.98    4.44
  -1  -4  -9  148.22    7.76
  -1  -4  -9  154.70    4.27
   1   4   9  147.93    4.28
   1  -4   9  153.96    4.55
   1  -4   9  143.09    4.18
  -1  -4  -9  142.84    4.28
   1   4   9  143.45    7.12
   1   4  10   68.61    5.00
  -1  -4 -10   76.18    3.27
   1   4  10   70.52    3.03
   1  -4  10   78.00    3.36
  -1  -4 -10   70.69    5.52
   1  -4  10   79.04    3.19
  -1  -4 -10   80.57    3.18
   1  -4  10   74.41    2.83
  -1  -4 -10   67.35    2.98
  -1  -4 -11   18.95    1.65
  -1   4 -11   21.76    1.56
   1  -4  11   18.51    1.45
   1   4  11   19.14    2.73
  -1  -4 -11   19.43    1.63
   1  -4  11   18.72    1.72
   1  -4  11   17.57    1.57
   1   4  11   18.25    1.56
  -1  -4 -11   15.94    2.72
  -1  -4 -11   19.04    1.65
   1  -4  12    0.24    0.42
  -1  -4 -12    0.41    0.70
  -1   4 -12    0.56    0.39
  -1  -4 -12   -0.12    0.36
   1  -4  12    0.46    0.46
   1   4  12    0.53    0.43
  -1  -4 -12    0.87    0.53
  -1  -4 -12    0.64    0.46
   1  -4  12    0.20    0.40
   1   4  12   -0.24    0.53
   1  -4  13    1.79    0.55
   1   4  13    0.76    0.36
  -1  -4 -13    0.65    0.40
  -1  -4 -13    0.28    0.36
   1  -4  13    1.17    0.56
   1  -4  13    1.90    0.68
  -1  -4 -13    0.77    0.49
  -1  -4 -13    1.57    1.11
  -1   4 -13    1.02    0.36
   1   4  13    1.75    0.97
  -1   4 -14   11.40    1.27
  -1  -4 -14    9.24    1.24
   1  -4  14    9.28    1.05
   1   4  14    9.43    1.17
  -1  -4 -14    6.82    2.04
   1  -4  14    9.31    1.30
   1   4  14   10.12    2.15
  -1  -4 -14    9.48    1.07
   1  -4  14   11.58    1.35
   1  -4  15   84.92    3.10
   1   4  15   86.07    3.37
  -1   4 -15   81.46    3.29
   1  -4  15   80.22    3.67
  -1  -4 -15   74.50    6.36
  -1  -4 -15   83.76    3.10
  -1  -4 -15   82.30    3.61
   1  -4  15   83.81    3.67
   1   4  15   82.94    5.80
   1   4  16   18.72    1.56
  -1   4 -16   19.14    2.83
   1  -4  16   20.09    1.82
   1  -4  16   21.91    1.56
  -1  -4 -16   17.73    1.69
   1  -4  16   18.70    1.82
  -1  -4 -16   18.45    3.18
   1   4  16   19.40    1.93
  -1   4 -16   18.72    1.59
  -1  -4 -16   21.26    1.50
   1  -4  17   83.75    3.77
   1   4  17   82.46    3.12
   1   4  17   84.27    3.93
   1  -4  17   80.26    3.60
  -1  -4 -17   77.90    3.53
  -1   4 -17   82.64    3.32
   1  -4  17   87.10    3.01
  -1  -4 -17   82.52    6.71
  -1  -4 -18    0.34    0.50
   1  -4  18   -0.09    0.44
   1   4  18    0.42    0.61
   1   4  18    0.98    0.42
  -1   4 -18    0.78    0.49
   1  -4  18    0.68    0.51
  -1  -4 -19   91.26    3.59
   1   4  19   90.65    3.87
   1  -4  19   92.83    3.64
   1  -4  19   91.66    3.75
  -1   4 -19   94.54    3.40
  -1  -4 -20   71.58    3.04
  -1   4 -20   63.21    2.68
   1  -4  20   65.31    2.92
   1  -4  20   68.24    3.12
   1   4  20   64.74    3.11
   1  -4  21    2.25    0.57
  -1   4 -21    1.92    0.50
   1  -4  21    2.17    0.52
  -1  -4 -21    3.28    0.74
   1   4  21    2.56    0.66
  -1   4 -22   21.24    1.37
   1   4  22   20.67    1.54
   1  -4  22   19.99    1.42
  -1  -4 -22   21.04    1.45
   1   4  23    3.94    0.66
  -1  -4 -23    3.40    0.56
  -1   4 -23    2.30    0.43
   1  -4  23    3.43    0.56
   1  -5 -21    0.34    0.29
   1   5 -21    0.60    0.31
  -1   5  21    0.10    0.36
   1   5 -21    0.58    0.27
   1   5 -20    7.65    0.85
   1  -5 -20    7.68    0.86
   1  -5 -20    6.69    0.66
   1   5 -20    7.05    0.83
  -1   5  20    6.48    0.92
   1  -5 -19   11.44    0.98
   1   5 -19   11.38    1.11
   1  -5 -19   11.58    1.10
  -1   5  19   12.49    1.33
  -1  -5  19   11.32    0.94
   1   5 -18    8.99    1.02
   1  -5 -18   11.06    1.06
  -1  -5  18    9.82    0.96
   1  -5 -18   10.62    1.10
  -1   5  18    9.85    1.27
  -1   5  17   83.01    3.71
   1  -5 -17   77.27    3.06
  -1  -5  17   83.48    2.92
   1  -5 -17   82.80    3.05
   1   5 -17   81.47    3.17
   1  -5 -16   57.11    2.69
  -1  -5  16   58.66    2.57
  -1   5  16   60.15    3.24
   1  -5 -16   58.26    2.70
   1   5 -16   58.96    2.78
   1  -5 -15    2.37    0.58
  -1  -5  15    3.14    0.66
   1  -5 -15    1.67    0.67
   1  -5 -15    2.35    0.60
   1   5 -15    3.14    0.74
   1  -5 -14   86.22    3.47
   1  -5 -14   87.69    3.37
  -1  -5  14   94.98    3.39
   1  -5 -14   88.02    6.80
   1   5 -14   86.02    3.43
   1  -5 -13   27.99    3.88
  -1  -5  13   34.07    2.06
   1  -5 -13   31.05    2.00
   1   5 -13   32.14    2.13
   1  -5 -13   30.46    2.10
   1  -5 -12  331.14   13.03
  -1   5  12  321.45    6.22
   1  -5 -12  311.99    6.77
   1   5 -12  302.26   10.38
   1   5 -12  304.52    6.41
  -1  -5  12  321.04    6.28
   1  -5 -12  308.24    6.18
  -1   5  11    2.08    0.96
   1   5 -11    2.01    0.59
  -1   5  11    2.71    0.60
   1  -5 -11    3.02    0.69
   1   5 -11    5.00    1.55
   1  -5 -11    2.49    0.69
  -1  -5  11    1.53    0.51
   1  -5 -11    2.64    1.27
  -1  -5  10   50.80    2.44
   1  -5 -10   52.15    5.07
  -1   5  10   53.86    2.63
  -1   5  10   51.62    4.42
   1   5 -10   51.00    4.42
   1  -5 -10   52.25    2.79
   1  -5 -10   51.88    2.45
   1   5 -10   49.06    2.54
   1  -5 -10   51.52    2.95
   1   5  -9   76.75    5.36
   1   5  -9   73.75    3.05
  -1   5   9   68.31    5.13
   1  -5  -9   72.42    3.18
   1  -5  -9   73.77    3.48
  -1  -5   9   73.51    2.89
   1  -5  -9   71.60    2.79
  -1   5   9   70.93    3.03
   1  -5  -9   77.67    6.12
   1  -5  -8    9.45    0.99
   1   5  -8   10.57    1.14
   1  -5  -8   11.01    2.35
   1  -5  -8   11.14    1.32
   1  -5  -8    9.25    1.27
  -1  -5   8   12.29    1.28
  -1   5   8   12.07    2.19
   1   5  -8    8.37    1.79
   1   5  -7    0.82    1.33
  -1  -5   7   -0.11    0.35
   1   5  -7   -0.46    0.42
   1  -5  -7    0.30    0.60
   1  -5  -7   -0.25    0.36
   1  -5  -7    0.13    0.31
   1  -5  -7   -0.42    0.36
  -1   5   7   -0.05    0.61
   1  -5  -6    0.22    0.41
   1  -5  -6   -0.80    0.97
  -1  -5   6    0.28    0.28
  -1   5   6   -0.12    0.76
   1  -5  -6    0.25    0.30
  -1  -5   6   -0.89    0.77
   1  -5  -6    0.39    0.33
   1  -5  -6    0.12    0.29
   1   5  -6    0.97    0.70
  -1  -5   6    0.16    0.39
   1  -5  -5   36.58    2.16
  -1  -5   5   34.64    2.15
   1  -5  -5   39.18    2.39
  -1  -5   5   35.83    2.25
   1  -5  -5   36.84    2.21
   1  -5  -5   37.11    3.93
  -1   5   5   35.58    3.67
   1   5  -5   35.55    3.62
   1  -5  -5   38.36    2.30
  -1  -5   5   35.36    2.20
   1   5  -5   38.84    3.32
   1  -5  -4   59.81    2.90
  -1  -5   4   58.75    4.80
  -1  -5   4   62.37    2.89
  -1  -5   4   64.27    2.94
   1   5  -4   63.87    4.87
  -1   5   4   62.14    4.82
   1  -5  -4   61.55    2.82
   1  -5  -4   56.68    4.77
   1  -5  -4   62.15    2.88
   1  -5  -4   58.99    2.73
   1  -5  -4   62.58    2.87
  -1  -5   4   58.97    2.86
   1  -5  -3    4.87    0.82
   1  -5  -3    5.84    0.91
  -1  -5   3    4.59    1.49
  -1  -5   3    5.14    0.89
  -1   5   3    4.79    1.55
   1  -5  -3    3.85    1.24
   1   5  -3    3.87    1.36
   1  -5  -3    5.97    0.91
   1  -5  -3    5.18    0.90
  -1  -5   3    3.06    0.72
   1  -5  -3    5.02    0.80
  -1  -5   3    4.79    0.86
   1  -5  -3    3.93    0.75
  -1  -5   2   20.88    1.48
   1  -5  -2   22.66    1.66
   1  -5  -2   19.38    2.74
  -1  -5   2   21.94    1.71
   1   5  -2   20.10    1.63
   1  -5  -2   21.91    1.68
   1  -5  -2   24.90    1.73
  -1   5   2   20.08    2.80
   1  -5  -2   19.74    1.59
   1   5  -2   19.35    2.64
  -1  -5   2   20.40    1.68
  -1  -5   2   18.71    2.65
   1  -5  -2   18.64    1.57
  -1  -5   2   21.00    1.72
   1  -5  -2   18.91    1.58
   1   5  -1    8.61    1.07
   1   5  -1    9.49    1.90
  -1   5   1    8.55    1.78
   1  -5  -1    9.24    1.07
  -1  -5   1    8.64    1.85
  -1  -5   1    9.51    1.15
   1  -5  -1    9.23    1.08
  -1  -5   1   10.30    1.25
  -1  -5   1    9.17    1.13
   1  -5  -1    9.62    1.97
   1  -5  -1    9.75    1.05
   1  -5  -1    9.99    1.17
  -1  -5   1    8.90    0.99
   1  -5  -1    9.32    1.11
   1  -5  -1    9.99    1.15
  -1  -5   0    3.68    0.76
   1  -5   0    3.71    0.70
   1  -5   0    3.28    0.71
   1  -5   0    3.08    0.71
  -1   5   0    1.77    1.01
   1  -5   0    2.47    1.13
   1  -5   0    2.61    0.60
   1   5   0    3.22    0.68
  -1  -5   0    3.02    1.16
   1  -5   0    2.97    0.59
   1   5   0    1.67    0.86
  -1  -5   0    4.26    0.86
  -1  -5   0    3.73    0.77
   1  -5   1  194.39    4.91
   1  -5   1  208.56    4.95
   1   5   1  205.89    8.79
   1  -5   1  207.08    8.67
  -1  -5  -1  190.08    8.46
  -1   5  -1  212.95    8.92
  -1  -5  -1  203.75    5.19
   1  -5   1  205.63    4.95
   1   5   1  201.00    4.89
   1  -5   1  205.59    5.11
  -1  -5  -1  206.07    5.41
   1  -5   1  199.92    4.91
  -1  -5  -1  214.51    5.37
   1  -5   2   38.49    3.75
   1   5   2   35.90    3.71
   1   5   2   37.66    2.10
   1  -5   2   39.52    2.16
  -1  -5  -2   38.27    2.27
   1  -5   2   42.75    2.25
   1  -5   2   40.90    2.20
  -1  -5  -2   38.97    3.86
   1  -5   2   41.04    2.30
  -1  -5  -2   36.94    2.32
   1  -5   2   42.38    2.32
  -1   5  -2   38.67    3.84
  -1  -5  -2   40.04    2.32
   1   5   3    9.21    1.97
  -1  -5  -3   10.31    1.23
   1  -5   3   11.48    1.15
   1  -5   3   13.60    2.35
  -1   5  -3    6.67    1.62
   1  -5   3   10.66    1.16
  -1  -5  -3   10.70    1.25
   1  -5   3   10.02    1.13
   1  -5   3   10.26    1.14
  -1  -5  -3   11.25    2.25
   1  -5   3    9.55    1.12
  -1  -5  -3   11.43    1.32
   1   5   3   10.36    1.09
  -1  -5  -3   11.11    1.27
  -1  -5  -4    0.92    0.47
  -1   5  -4    1.01    0.92
   1   5   4    0.25    0.76
   1  -5   4   -0.05    0.39
  -1  -5  -4    0.61    0.49
  -1  -5  -4   -0.61    0.74
   1  -5   4   -0.51    0.60
   1  -5   4    0.12    0.28
   1  -5   4    0.80    0.32
  -1  -5  -4    0.45    0.38
   1  -5   4   -0.35    0.34
  -1  -5  -4    0.59    0.50
   1   5   4   -0.51    0.26
  -1  -5  -5   30.43    2.16
   1  -5   5   30.61    3.48
  -1  -5  -5   30.69    2.07
  -1   5  -5   30.32    3.50
   1   5   5   29.59    3.45
   1  -5   5   34.65    2.03
  -1  -5  -5   32.73    2.16
   1  -5   5   31.16    1.98
   1  -5   5   32.73    2.06
   1  -5   5   33.78    2.14
   1  -5   6   28.50    3.44
  -1  -5  -6   32.06    2.13
  -1  -5  -6   33.05    2.26
  -1  -5  -6   29.81    3.59
  -1   5  -6   31.43    3.62
  -1  -5  -6   34.25    2.22
   1  -5   6   33.31    2.12
   1  -5   6   32.37    1.98
   1   5   6   28.76    3.47
   1  -5   6   32.52    2.10
   1   5   7   15.52    2.63
   1  -5   7   12.76    1.25
  -1  -5  -7   15.00    1.31
  -1  -5  -7   16.40    1.56
  -1  -5  -7   16.59    2.73
  -1  -5  -7   16.09    1.63
  -1   5  -7   14.84    2.51
   1   5   7   15.42    1.53
   1  -5   7   15.09    1.44
  -1   5  -8    4.36    1.57
  -1  -5  -8    2.55    1.15
   1  -5   8    1.69    0.48
   1  -5   8    2.34    0.68
  -1  -5  -8    2.47    0.63
  -1  -5  -8    2.48    0.77
   1   5   8    2.82    1.21
  -1  -5  -8    2.12    0.49
   1   5   8    2.50    0.67
   1  -5   9    7.45    0.97
  -1  -5  -9    7.25    1.10
  -1  -5  -9    8.70    1.22
   1  -5   9    7.69    1.13
  -1   5  -9    6.56    1.78
  -1  -5  -9    5.70    0.82
   1   5   9    5.27    0.88
   1   5   9    4.79    1.58
  -1  -5  -9    5.57    1.68
  -1  -5 -10   25.09    2.05
   1  -5  10   25.69    1.96
  -1  -5 -10   26.18    1.86
   1   5  10   23.72    3.30
  -1  -5 -10   24.52    1.98
   1   5  10   24.61    1.95
   1  -5  10   23.96    1.72
  -1   5 -10   24.12    3.23
  -1  -5 -10   21.46    3.26
  -1  -5 -11   39.04    4.48
   1   5  11   35.14    2.34
   1  -5  11   40.80    2.21
  -1   5 -11   37.12    3.94
   1  -5  11   30.28    2.16
   1   5  11   34.54    3.97
  -1  -5 -11   22.44    2.00
  -1  -5 -11   39.18    2.31
  -1  -5 -12   55.63    3.01
  -1   5 -12   58.71    5.00
   1  -5  12   55.84    2.57
  -1  -5 -12   56.54    2.77
   1  -5  12   56.80    2.91
   1   5  12   58.01    5.11
  -1  -5 -12   54.14    5.37
   1   5  12   54.67    2.84
  -1  -5 -12   56.70    2.81
   1   5  13    0.01    0.43
  -1  -5 -13    0.21    0.37
   1  -5  13    0.13    0.43
  -1  -5 -13   -0.10    0.36
   1  -5  13    0.47    0.41
  -1  -5 -13    0.38    0.59
  -1  -5 -13    0.44    0.35
   1   5  13   -0.28    0.77
  -1   5 -13    0.97    0.97
  -1  -5 -14    0.31    0.53
   1  -5  14    0.54    0.26
   1  -5  14    0.36    0.38
  -1  -5 -14    0.38    0.87
  -1  -5 -14   -0.32    0.88
  -1   5 -14    0.35    0.55
   1   5  14   -1.40    0.83
   1   5  14    0.43    0.36
   1  -5  15    6.04    1.02
  -1  -5 -15    4.97    1.89
   1   5  15    6.09    0.90
  -1   5 -15    8.09    2.01
   1  -5  15    6.41    0.82
  -1  -5 -15    6.83    1.00
  -1   5 -15    6.86    0.87
  -1  -5 -15    7.06    0.94
  -1  -5 -16   12.84    1.34
   1   5  16   16.40    1.41
   1  -5  16   12.75    1.38
  -1   5 -16   13.44    1.22
   1   5  16   11.23    1.46
  -1  -5 -16   14.31    1.22
   1   5  17   23.04    1.52
  -1   5 -17   22.71    1.51
  -1  -5 -17   19.77    1.63
   1   5  17   24.18    2.03
   1  -5  17   24.83    1.84
  -1  -5 -17   24.43    1.47
   1  -5  18    0.03    0.35
  -1  -5 -18   -0.47    0.38
  -1   5 -18    0.21    0.32
   1   5  18    0.07    0.41
   1   5  19   40.79    2.34
   1  -5  19   38.79    2.04
  -1   5 -19   39.16    1.76
  -1  -5 -19   41.00    2.10
   1   5  20    3.18    0.69
  -1  -5 -20    2.96    0.57
   1  -5  20    2.80    0.57
   1   5  21  205.27    4.41
  -1  -5 -21  208.20    4.02
   1  -6 -18    8.60    0.77
   1  -6 -18    9.05    0.76
  -1  -6  18    9.98    0.99
  -1   6  18    9.12    1.02
  -1  -6  18    9.27    0.91
   1   6 -18    8.95    0.91
   1  -6 -17   10.63    0.88
  -1   6  17   10.69    1.17
   1   6 -17   10.28    1.08
  -1  -6  17   10.27    1.04
   1  -6 -17   11.38    0.99
  -1  -6  17   11.34    1.10
  -1  -6  16   10.23    1.13
   1  -6 -16    8.03    0.82
   1  -6 -16    9.73    0.99
   1   6 -16    8.68    0.85
   1   6 -16   10.22    1.15
  -1   6  16    9.05    1.18
  -1  -6  16   10.80    1.17
  -1  -6  15   12.83    1.31
   1  -6 -15   11.47    1.01
  -1   6  15   12.78    1.44
   1   6 -15   12.18    1.29
  -1  -6  15   11.20    1.23
   1   6 -15   11.74    1.03
   1  -6 -15   11.13    1.14
   1   6 -14   19.80    1.41
  -1  -6  14   20.79    1.72
   1  -6 -14   26.32    1.66
  -1  -6  14   19.89    1.65
   1  -6 -14   21.08    1.60
   1   6 -14   21.20    1.72
  -1  -6  13   31.24    2.14
   1  -6 -13   32.02    1.72
  -1  -6  13   32.57    2.20
   1  -6 -13   31.77    2.07
  -1  -6  12   31.64    2.16
  -1  -6  12   34.89    2.30
   1  -6 -12   35.13    2.25
   1  -6 -12   34.21    1.80
  -1   6  12   33.75    1.93
   1  -6 -11   27.17    2.01
  -1   6  11   28.60    1.87
  -1  -6  11   29.54    2.14
   1  -6 -11   24.31    3.50
  -1  -6  11   25.44    2.03
   1   6 -10    0.80    0.59
   1  -6 -10    2.71    1.41
  -1  -6  10    0.82    0.50
  -1   6  10    4.25    0.86
   1  -6 -10    4.65    1.02
  -1  -6  10    0.68    0.49
   1  -6  -9   10.93    1.40
  -1   6   9    8.70    2.07
  -1  -6   9   10.76    1.37
   1  -6  -9    9.13    2.03
  -1   6   9    9.28    1.14
  -1  -6   9    9.95    1.29
   1   6  -9   12.05    2.25
   1  -6  -9    7.88    1.11
  -1  -6   8   18.27    1.76
  -1  -6   8   18.55    1.52
   1  -6  -8   18.32    1.83
   1   6  -8   18.16    1.73
   1   6  -8   18.69    2.82
  -1   6   8   14.88    2.50
   1  -6  -8   23.90    3.44
   1  -6  -8   18.30    1.64
  -1   6   8   18.83    1.67
  -1  -6   8   19.64    1.78
   1  -6  -8   17.24    1.69
  -1  -6   7    5.11    0.88
   1   6  -7    3.39    1.73
   1  -6  -7    3.82    0.82
   1  -6  -7    5.40    1.06
  -1  -6   7    4.40    0.87
   1   6  -7    5.41    0.99
  -1  -6   7    4.29    0.88
  -1   6   7    4.52    1.60
   1  -6  -7    2.13    1.37
  -1  -6   6   51.25    2.88
   1   6  -6   53.95    4.90
  -1  -6   6   54.49    2.77
   1  -6  -6   52.05    2.98
  -1   6   6   46.38    4.58
   1  -6  -6   50.88    2.73
   1   6  -6   51.41    2.85
   1  -6  -6   58.45    5.39
   1  -6  -6   53.15    2.78
  -1  -6   6   51.21    2.91
   1  -6  -5   10.50    2.39
  -1   6   5    4.44    1.59
   1  -6  -5    6.37    1.12
  -1  -6   5    6.35    1.10
  -1  -6   5    5.95    1.83
   1   6  -5    6.98    1.09
  -1  -6   5    6.88    1.10
   1  -6  -5    6.47    1.00
  -1  -6   5    5.97    0.97
   1   6  -5    8.40    2.02
   1  -6  -5    4.92    0.89
  -1  -6   4   19.28    3.10
   1  -6  -4   16.55    1.55
   1  -6  -4   17.31    2.86
   1   6  -4   11.26    1.38
  -1  -6   4   19.54    1.74
  -1   6   4   18.05    2.88
   1   6  -4   21.07    3.14
   1  -6  -4   21.87    1.90
  -1  -6   4   20.24    1.83
  -1  -6   4   11.36    1.49
   1  -6  -4   18.89    1.73
   1  -6  -4   20.68    1.80
   1  -6  -3   33.39    2.18
  -1  -6   3   37.51    4.25
   1   6  -3   32.70    2.25
   1   6  -3   30.95    3.82
   1  -6  -3   34.54    2.36
   1  -6  -3   28.36    2.13
  -1  -6   3   33.08    2.26
   1  -6  -3   32.80    2.17
   1  -6  -3   32.10    3.95
  -1  -6   3   34.21    2.39
  -1   6   3   30.11    3.79
  -1  -6   3   29.67    2.24
   1  -6  -2   30.38    2.14
  -1  -6   2   32.80    2.33
   1  -6  -2   32.94    2.30
  -1  -6   2   29.15    3.73
  -1   6   2   26.30    3.51
   1  -6  -2   28.30    1.99
   1   6  -2   34.22    4.02
   1  -6  -2   31.58    3.84
   1   6  -2   29.19    2.09
   1  -6  -2   25.97    2.01
   1  -6  -2   27.86    2.00
  -1  -6   2   28.66    2.15
  -1  -6   2   28.72    2.18
   1  -6  -1 1820.48   15.97
  -1  -6   1 1824.73   16.96
  -1  -6   1 1725.68   16.63
   1  -6  -1 1750.51   15.52
  -1   6   1 1846.05   29.36
   1  -6  -1 1825.70   28.92
   1   6  -1 1848.64   16.22
   1   6  -1 1820.97   28.95
  -1  -6   1 1839.82   17.10
   1  -6  -1 1784.61   16.18
   1  -6  -1 1784.41   15.59
   1  -6  -1 1765.47   16.52
  -1  -6   1 1817.68   28.98
   1  -6  -1 1744.61   15.90
   1   6   0  199.47    9.65
   1  -6   0  195.99    5.51
   1  -6   0  194.90    5.17
  -1  -6   0  191.40    5.51
   1  -6   0  199.98    5.35
   1  -6   0  200.35    9.55
  -1   6   0  177.61    9.12
  -1  -6   0  185.58    5.44
   1   6   0  185.13    5.11
   1  -6   0  191.34    5.20
  -1  -6   0  192.37    9.43
   1  -6   0  196.63    5.17
   1  -6   0  191.80    5.21
  -1  -6   0  189.31    5.54
   1   6   1   15.48    2.74
  -1  -6  -1   14.27    1.53
  -1  -6  -1   14.23    1.51
  -1   6  -1   13.77    1.29
   1  -6   1   14.13    1.41
   1  -6   1   15.91    1.49
  -1  -6  -1   14.53    1.57
   1  -6   1   13.23    1.41
  -1  -6  -1   12.11    2.46
   1  -6   1   13.63    2.50
   1  -6   1   13.95    1.41
   1   6   1   13.89    1.39
  -1   6  -1   14.98    2.65
  -1  -6  -1   13.39    1.51
   1  -6   1   14.33    1.39
   1  -6   1   15.34    1.57
   1  -6   2    0.79    0.50
  -1  -6  -2   -0.01    0.49
   1  -6   2    0.32    0.31
   1  -6   2    0.09    0.32
   1   6   2    0.63    0.68
   1  -6   2    0.08    0.42
  -1  -6  -2   -0.11    0.56
   1  -6   2    0.66    0.60
  -1   6  -2    0.11    0.92
  -1  -6  -2    0.78    0.53
  -1  -6  -2    0.10    0.92
   1  -6   2   -0.02    0.59
   1   6   2    0.60    0.40
  -1   6  -2    0.92    0.42
  -1  -6  -2    0.72    0.51
   1  -6   3    5.59    0.89
   1  -6   3    7.70    1.08
  -1  -6  -3    4.52    1.46
   1  -6   3    6.98    1.17
   1  -6   3    5.74    1.50
   1  -6   3    6.75    1.01
  -1   6  -3    4.36    1.56
  -1  -6  -3    7.82    1.19
   1   6   3    7.66    1.01
   1   6   3    7.15    2.06
  -1  -6  -3    6.65    1.13
  -1  -6  -3    6.14    1.16
   1  -6   3    8.44    1.15
  -1  -6  -4   71.28    3.39
  -1   6  -4   70.43    5.77
   1  -6   4   71.42    2.94
   1  -6   4   69.34    5.70
   1  -6   4   53.64    2.74
  -1  -6  -4   47.15    2.84
  -1  -6  -4   67.82    3.43
   1   6   4   63.57    5.54
  -1  -6  -4   62.39    5.45
   1  -6   4   58.67    2.93
   1  -6   4   62.92    2.98
   1  -6   4   67.93    3.27
   1   6   5  109.35    4.23
  -1  -6  -5  121.50    7.70
   1  -6   5  120.23    4.13
  -1  -6  -5  116.79    4.50
   1  -6   5  120.46    3.98
  -1  -6  -5  121.07    4.40
  -1   6  -5  117.59    7.50
   1  -6   5  115.54    7.36
   1  -6   5  115.75    4.26
   1  -6   5  117.98    4.06
   1   6   5  105.21    7.20
  -1  -6  -6    3.28    0.86
   1  -6   6    3.60    0.83
   1  -6   6    2.87    0.68
  -1   6  -6    4.73    1.69
   1   6   6    4.66    0.94
   1   6   6    2.21    1.08
  -1  -6  -6    3.72    0.90
  -1  -6  -6    2.85    1.08
   1  -6   6    4.04    0.83
   1  -6   6    3.57    0.76
   1   6   7    1.00    0.76
  -1  -6  -7    0.52    0.96
   1  -6   7    0.55    0.42
   1   6   7    0.66    0.49
  -1  -6  -7    1.02    0.66
   1  -6   7   -0.21    0.38
  -1  -6  -7    0.52    0.41
   1  -6   7    1.03    0.50
   1  -6   7   -0.16    0.39
  -1   6  -7    0.90    1.07
  -1  -6  -8   14.30    2.70
  -1   6  -8   11.05    2.32
   1   6   8   14.94    1.57
  -1  -6  -8   14.61    1.67
  -1  -6  -8   14.70    1.60
   1  -6   8   16.47    1.66
   1  -6   8   16.22    1.43
   1  -6   8   16.85    1.55
   1   6   8   14.34    2.70
   1  -6   8   16.27    1.53
  -1  -6  -9  175.06    5.28
  -1   6  -9  174.09    8.90
  -1  -6  -9  160.79    8.97
   1   6   9  167.39    8.98
  -1  -6  -9  168.29    5.37
   1  -6   9  174.32    5.20
   1  -6   9  168.38    4.89
   1   6   9  170.71    5.21
   1  -6   9  171.89    4.53
   1  -6   9  164.60    4.78
  -1  -6 -10   71.34    2.74
  -1  -6 -10   74.65    6.16
   1   6  10   76.46    3.42
   1  -6  10   76.79    3.45
   1   6  10   70.99    5.90
   1  -6  10   74.53    3.19
  -1  -6 -10   70.45    3.47
   1  -6  10   72.07    3.16
  -1   6 -10   79.92    6.01
  -1  -6 -10   77.16    3.47
   1  -6  10   76.83    2.96
  -1  -6 -11    1.34    0.40
  -1  -6 -11    1.59    0.80
  -1  -6 -11    0.01    1.35
   1  -6  11    2.30    0.66
   1  -6  11    1.76    0.47
   1   6  11    2.02    0.64
  -1  -6 -11    1.58    0.60
  -1   6 -11    1.22    0.89
   1  -6  11    1.36    0.59
   1  -6  11    1.09    0.51
  -1  -6 -12   39.56    2.50
   1  -6  12   38.00    2.25
  -1  -6 -12   38.09    2.01
   1  -6  12   39.55    2.40
  -1  -6 -12   39.64    2.28
   1   6  12   41.44    2.40
   1  -6  12   40.09    2.02
   1  -6  12   38.29    2.23
   1  -6  13   59.29    2.88
  -1  -6 -13   59.85    2.69
   1  -6  13   59.30    2.75
   1   6  13   58.29    2.72
  -1  -6 -13   53.63    2.36
   1  -6  13   56.93    2.67
  -1  -6 -14    0.14    0.33
   1   6  14    0.25    0.27
   1  -6  14    0.29    0.42
   1  -6  14    0.54    0.43
   1  -6  14   -0.02    0.33
  -1  -6 -14    0.38    0.28
   1  -6  15   -0.18    0.32
  -1  -6 -15    0.27    0.32
   1   6  15    0.18    0.40
  -1  -6 -15    0.20    0.26
   1   6  15   -0.10    0.26
   1  -6  15    0.34    0.36
   1  -6  15    0.29    0.32
   1  -6  16   17.15    1.30
  -1  -6 -16   16.27    1.13
   1   6  16   15.37    1.13
   1  -6  16   15.33    1.33
  -1  -6 -16   15.79    1.19
   1  -6  16   13.91    1.18
   1   6  16   16.06    1.52
  -1  -6 -17    2.05    0.46
   1  -6  17    2.75    0.49
   1  -6  17    1.76    0.43
   1   6  17    1.45    0.48
   1  -6  17    1.27    0.42
   1  -6  18    3.67    0.53
   1  -6  18    2.66    0.52
  -1  -6 -18    2.95    0.49
   1  -6  18    3.13    0.50
   1   6  18    4.57    0.73
   1   7 -15    2.14    0.48
  -1  -7  15    2.69    0.48
  -1  -7  15    2.68    0.49
   1  -7 -15    1.87    0.34
  -1   7  15    2.44    0.53
  -1  -7  14    7.12    0.83
   1  -7 -14    6.37    0.73
   1   7 -14    8.46    0.92
  -1  -7  14    5.79    0.76
  -1   7  14    4.77    0.77
  -1  -7  13    2.03    0.49
  -1  -7  13    1.63    0.48
   1  -7 -13    2.19    0.50
   1   7 -13    1.14    0.41
   1  -7 -12   21.42    1.50
   1   7 -12   20.57    1.54
  -1  -7  12   19.92    1.53
  -1  -7  12   21.91    1.58
  -1  -7  11   11.50    1.22
   1  -7 -11   12.32    1.19
  -1  -7  11   11.75    1.23
   1   7 -11   12.25    1.26
  -1   7  11   12.27    1.05
   1  -7 -10    8.35    1.03
  -1   7  10    8.66    0.96
   1   7 -10    7.44    1.04
  -1  -7  10    8.62    1.08
  -1  -7  10    6.85    0.95
   1  -7  -9   79.95    3.17
  -1  -7   9   78.93    3.26
   1   7  -9   76.88    3.19
  -1   7   9   83.82    3.07
  -1  -7   9   79.14    3.28
  -1  -7   8   15.98    1.54
   1   7  -8   18.93    1.66
  -1  -7   8   17.43    1.60
  -1   7   8   15.27    1.40
   1  -7  -8   15.93    1.50
  -1  -7   7    8.98    1.21
   1   7  -7    6.92    0.99
  -1   7   7    7.82    1.03
  -1  -7   7    8.77    1.15
   1  -7  -7    8.61    1.09
   1  -7  -6   16.25    1.47
  -1  -7   6   18.41    1.45
  -1   7   6   17.85    1.61
  -1  -7   6   15.65    1.56
   1  -7  -6   16.63    1.63
   1  -7  -6   15.74    1.54
  -1  -7   6   16.33    1.61
   1   7  -6   16.35    1.52
  -1  -7   5  107.14    3.62
   1   7  -5  113.89    4.00
   1  -7  -5  116.03    4.13
  -1  -7   5  112.56    4.12
   1  -7  -5  107.06    3.67
  -1  -7   5  104.06    3.92
  -1  -7   4  425.44    7.98
  -1  -7   4  438.91    8.14
  -1  -7   4  439.95    7.58
   1   7  -4  427.69    7.72
   1  -7  -4  418.18    7.27
   1  -7  -4  430.90    7.95
   1  -7  -3   31.85    2.00
  -1  -7   3   30.19    2.05
  -1  -7   3   32.45    2.23
   1  -7  -3   30.01    2.09
  -1  -7   3   32.77    2.23
  -1  -7   3   31.33    2.21
   1   7  -3   32.10    2.11
   1  -7  -3   30.38    1.98
   1  -7  -2   25.98    1.84
   1  -7  -2   28.36    1.89
  -1  -7   2   27.18    2.04
   1  -7  -2   31.06    2.18
  -1  -7   2   26.77    1.99
   1   7  -2   28.09    1.97
  -1  -7   2   27.01    2.05
  -1  -7   2   29.24    2.16
   1  -7  -2   27.16    2.01
   1   7  -1  108.35    7.21
  -1  -7   1  106.89    4.04
  -1  -7   1  107.39    4.08
  -1  -7   1  108.46    4.01
   1  -7  -1  108.39    4.06
   1  -7  -1  107.84    3.66
   1  -7  -1  100.77    3.71
   1  -7  -1  101.67    3.60
   1   7  -1  110.80    3.82
  -1  -7   1  100.93    3.95
   1  -7   0    1.63    0.60
  -1  -7   0    2.07    0.74
   1   7   0    2.32    0.63
   1  -7   0    2.51    1.47
   1  -7   0    1.70    0.56
   1  -7   0    2.32    0.59
   1   7   0    2.68    1.39
  -1  -7   0    1.64    1.03
   1  -7   0    1.84    0.48
  -1  -7   0    2.60    0.79
  -1  -7   0    2.78    0.75
   1  -7   1   81.63    3.19
   1  -7   1   81.54    3.20
  -1  -7  -1   83.74    3.60
  -1  -7  -1   83.19    3.60
   1  -7   1   80.66    3.50
   1  -7   1   82.41    3.20
   1   7   1   83.74    6.47
  -1  -7  -1   80.67    3.53
   1   7   1   86.26    3.21
   1  -7   2  494.59    7.64
  -1  -7  -2  507.57    8.83
   1  -7   2  502.37    8.72
   1  -7   2  494.95    7.79
  -1  -7  -2  504.77    8.85
   1  -7   2  507.98    7.89
   1  -7   2  502.08    8.04
  -1  -7  -2  521.62    9.08
  -1  -7  -3  399.18    8.01
   1  -7   3  401.16    7.14
   1  -7   3  405.90    6.61
   1  -7   3  401.11    6.99
  -1   7  -3  428.76    6.96
   1  -7   3  409.99    7.87
  -1  -7  -3  398.62    7.78
   1   7   3  412.92    8.10
   1  -7   3  397.25    6.92
   1  -7   4   51.56    2.49
   1   7   4   50.98    2.87
   1  -7   4   49.34    2.42
   1  -7   4   49.33    2.49
  -1  -7  -4   52.36    2.91
   1  -7   4   52.29    2.82
   1  -7   4   51.95    2.53
  -1   7  -4   51.62    2.49
  -1  -7  -4   49.81    2.78
   1   7   5   54.20    2.93
   1  -7   5   54.59    2.55
  -1   7  -5   54.24    2.56
   1  -7   5   55.43    2.63
   1  -7   5   52.06    2.49
  -1  -7  -5   54.04    2.85
   1  -7   5   58.77    2.96
  -1  -7  -5   53.43    2.95
   1  -7   5   48.02    2.36
  -1  -7  -6    1.73    0.62
   1  -7   6    1.26    0.41
   1  -7   6    2.20    0.66
  -1  -7  -6    2.08    0.77
   1  -7   6    1.64    0.50
  -1   7  -6    1.71    0.49
   1  -7   6    2.65    0.68
   1   7   6    2.34    0.68
   1  -7   6    1.43    0.41
   1  -7   7    2.35    0.56
  -1  -7  -7    3.24    0.85
   1  -7   7    2.37    0.50
  -1   7  -7    2.93    0.61
   1   7   7    2.04    0.61
   1  -7   7    1.58    0.46
   1  -7   7    2.22    0.61
  -1  -7  -7    1.86    0.62
   1  -7   7    2.56    0.72
   1  -7   8   11.44    1.08
  -1  -7  -8   10.53    1.33
   1  -7   8   12.02    1.33
   1  -7   8   10.43    1.05
   1  -7   8   12.09    1.20
  -1   7  -8   11.51    1.23
   1   7   8    8.11    1.13
   1  -7   8    9.25    1.05
  -1  -7  -8   11.09    1.30
  -1  -7  -9    1.55    0.57
   1  -7   9    2.05    0.51
   1  -7   9    2.54    0.65
  -1  -7  -9    3.78    0.79
  -1   7  -9    2.36    0.57
   1  -7   9    1.98    0.48
   1  -7   9    3.01    0.60
   1  -7   9    2.61    0.58
   1   7   9    3.75    0.78
   1  -7  10    1.68    0.46
  -1  -7 -10    1.31    0.59
  -1  -7 -10    2.25    0.59
  -1   7 -10    1.84    0.49
   1   7  10    1.57    0.51
   1  -7  10    2.24    0.63
   1  -7  10    1.75    0.52
   1   7  11   28.20    1.78
   1  -7  11   31.50    1.95
   1  -7  11   29.78    1.64
  -1  -7 -11   32.09    1.85
  -1   7 -11   30.08    1.84
   1  -7  11   31.78    1.75
   1  -7  12  123.26    3.30
  -1  -7 -12  126.11    3.46
  -1   7 -12  130.26    3.70
   1   7  12  126.78    3.52
   1  -7  12  125.10    3.19
   1  -7  12  123.77    3.65
   1   7  13   24.58    1.44
  -1   7 -13   28.27    1.67
  -1  -7 -13   24.44    1.43
   1  -7  13   23.65    1.36
   1  -7  13   25.98    1.38
   1  -7  13   25.95    1.60
   1   7  14    0.39    0.24
  -1   7 -14    0.64    0.37
   1  -7  14    0.24    0.22
   1   7  14    1.05    0.49
   1  -7  14    0.91    0.35
  -1  -7 -14    0.79    0.32
   1  -7  15    2.90    0.53
   1   7  15    2.59    0.53
  -1  -7 -15    2.75    0.40
  -1   7 -15    2.07    0.46
   1  -8  -8  124.89    3.13
   1   8  -8  118.68    3.03
   1   8  -8  120.33    2.91
  -1  -8   8  127.25    3.21
  -1  -8   8  115.90    3.11
  -1  -8   8  123.52    2.99
  -1   8   8  116.49    2.77
   1  -8  -7   31.43    1.65
   1   8  -7   30.76    1.58
  -1  -8   7   29.49    1.64
   1   8  -7   27.78    1.51
  -1  -8   7   30.77    1.57
  -1   8   7   28.93    1.50
  -1  -8   6  286.16    4.97
  -1  -8   6  278.35    5.13
  -1   8   6  282.92    4.94
   1   8  -6  276.19    4.78
   1  -8  -6  280.44    4.94
  -1   8   5  242.81    4.81
   1   8  -5  242.57    4.47
  -1  -8   5  246.45    4.75
   1   8  -5  257.38    4.93
  -1  -8   5  237.05    4.86
   1  -8  -5  248.39    4.73
   1  -8  -4   78.59    2.69
   1   8  -4   75.92    2.50
  -1   8   4   75.10    2.77
  -1  -8   4   73.75    2.76
  -1  -8   4   76.96    2.73
   1   8  -4   78.47    2.83
   1  -8  -3   35.48    1.82
  -1  -8   3   34.99    1.95
  -1   8   3   34.84    1.93
   1   8  -3   36.21    1.96
   1   8  -3   34.33    1.66
  -1  -8   3   34.20    1.86
   1  -8  -2   29.60    1.52
  -1   8   2   33.68    1.94
   1  -8  -2   33.94    1.76
  -1  -8   2   32.44    1.89
  -1  -8   2   31.50    1.67
   1   8  -2   34.94    1.96
  -1  -8   2   31.89    1.80
   1  -8  -1   28.33    1.59
   1   8  -1   25.62    1.72
  -1  -8   1   25.81    1.65
  -1  -8   1   27.70    1.62
   1  -8  -1   23.97    1.37
  -1  -8   0    3.75    0.74
   1   8   0    3.34    0.70
   1  -8   0    2.69    0.54
  -1  -8   0    3.01    0.62
   1  -8   0    2.91    0.53
  -1  -8  -1    0.15    0.26
  -1  -8  -1    0.20    0.39
   1  -8   1   -0.17    0.24
   1   8   1    0.31    0.36
  -1  -8  -2    2.90    0.62
   1   8   2    2.69    0.66
   1  -8   2    3.26    0.54
   1  -8   2    2.13    0.58
  -1  -8  -2    2.35    0.55
   1   8   3    1.01    0.51
  -1  -8  -3    0.13    0.29
   1  -8   3   -0.04    0.34
  -1  -8  -3    0.49    0.32
   1  -8   4    0.16    0.38
  -1  -8  -4    0.56    0.29
   1   8   4    0.30    0.37
  -1  -8  -4    0.00    0.31
   1   8   5    0.08    0.35
  -1  -8  -5    0.19    0.36
   1  -8   5    0.16    0.25
  -1  -8  -5   -0.20    0.30
  -1  -8  -5   -0.15    0.37
   1   8   6    3.89    0.67
   1  -8   6    4.79    0.70
  -1  -8  -6    4.39    0.70
  -1  -8  -6    4.01    0.69
  -1  -8  -7    1.94    0.47
   1  -8   7    3.19    0.57
   1   8   7    1.76    0.43
   1   8   8    0.45    0.23
   1  -8   8    0.24    0.24
  -1  -8  -8   -0.04    0.25
  -1   8  -8    0.27    0.26
  -2   0  26  930.73    8.66
  -2   0  25   -0.30    0.33
  -2   0  25    0.65    0.37
   2   0 -25    0.54    0.31
  -2   0  24  531.02    7.97
   2   0 -24  529.53    7.18
  -2   0  24  543.11    8.14
   2   0 -23    0.24    0.38
  -2   0  23   -0.01    0.37
  -2   0  23    0.31    0.41
  -2   0  22   50.86    2.75
  -2   0  22   49.40    2.78
   2   0 -22   45.32    2.38
   2   0 -22   50.79    2.34
  -2   0  21    0.75    0.55
  -2   0  21   -0.59    0.56
   2   0 -21    0.04    0.32
   2   0 -21    0.17    0.29
   2   0 -20   13.62    1.33
  -2   0  20   13.25    1.48
   2   0 -20   13.26    1.36
  -2   0  20   15.60    1.65
  -2   0  19    0.23    0.43
  -2   0  19    0.11    0.40
   2   0 -19   -0.16    0.35
   2   0 -19    0.39    0.36
   2   0 -18   28.59    3.56
   2   0 -18   32.67    2.02
  -2   0  18   31.41    2.20
   2   0 -18   31.85    3.82
   2   0 -18   26.98    3.24
  -2   0  18   31.07    2.24
   2   0 -18   32.48    1.84
   2   0 -18   33.43    2.13
   2   0 -17   -0.58    0.43
   2   0 -17   -0.49    1.03
   2   0 -17   -0.65    0.90
  -2   0  17   -0.51    0.46
  -2   0  17   -0.03    0.37
   2   0 -17    0.19    0.59
   2   0 -17    0.02    0.42
   2   0 -17   -0.04    0.29
   2   0 -16   66.71    5.23
   2   0 -16   68.10    2.65
   2   0 -16   69.91    2.91
   2   0 -16   65.97    5.02
   2   0 -16   68.63    2.80
   2   0 -16   73.13    5.13
  -2   0  16   65.70    2.97
  -2   0  16   65.33    3.12
   2   0 -15    0.18    0.30
  -2   0  15    0.12    0.29
   2   0 -15    0.65    0.63
   2   0 -15    0.45    0.29
   2   0 -15   -0.69    0.73
  -2   0  15    1.13    0.48
   2   0 -15    0.30    0.66
  -2   0  14   -0.19    0.37
   2   0 -14    0.34    0.57
   2   0 -14    0.81    0.82
   2   0 -14   -0.04    0.22
   2   0 -14    0.35    0.85
  -2   0  14    0.51    0.59
  -2   0  14    0.45    0.31
   2   0 -14    0.07    0.25
  -2   0  13    0.39    0.31
   2   0 -13    0.04    0.51
  -2   0  13   -0.41    0.34
   2   0 -13   -0.12    0.29
  -2   0  13   -0.10    0.36
   2   0 -13   -0.12    0.61
   2   0 -13    0.63    0.49
  -2   0  12   42.67    2.01
   2   0 -12   46.60    3.62
  -2   0  12   43.88    3.09
   2   0 -12   45.06    3.54
   2   0 -12   45.14    3.42
   2   0 -11   -0.04    0.52
  -2   0  11    0.12    0.24
   2   0 -11    0.02    0.81
  -2   0  11    0.74    0.58
   2   0 -11    0.68    0.65
   2   0 -10    0.28    0.54
   2   0 -10    1.33    0.75
  -2   0  10    0.11    0.23
   2   0 -10    0.59    0.45
   2   0  -9    0.08    0.58
   2   0  -9    0.40    0.49
  -2   0   9    0.44    0.23
   2   0  -9    0.07    0.44
   2   0  -8   72.11    3.73
   2   0  -8   67.92    3.41
   2   0  -8   63.63    3.43
   2   0  -7    0.25    0.44
   2   0  -7    1.10    0.61
   2   0  -7    0.26    0.41
   2   0  -6 3165.40   21.66
   2   0  -6 3168.33   20.64
   2   0  -6 3121.92   22.04
   2   0  -5    0.39    0.32
   2   0  -5    0.43    0.58
   2   0  -4  240.23    5.49
   2   0  -4  248.78    5.39
   2   0  -3    0.63    0.35
   2   0  -3    0.08    0.32
   2   0  -2 8916.32   29.83
   2   0  -2 8915.33   29.10
   2   0  -1    0.35    0.27
   2   0  -1    0.15    0.38
   2   0   0  683.49    7.55
  -2   0   0  658.23    7.66
  -2   0  -1    0.04    0.27
  -2   0  -2  130.88    3.17
  -2   0  -3    0.06    0.21
  -2   0  -4   10.31    0.85
  -2   0  -5   -0.43    0.46
  -2   0  -5   -0.09    0.18
  -2   0  -6 1941.95    9.88
  -2   0  -6 1921.12   17.45
  -2   0  -7    0.83    0.59
   2   0   7   -0.16    0.26
   2   0   8 2259.40   11.80
  -2   0  -8 2258.99   21.34
   2   0   9    0.24    0.27
  -2   0  -9    0.06    0.63
   2   0  10  143.83    3.33
  -2   0 -10  136.74    5.80
   2   0  11    0.14    0.25
  -2   0 -11   -0.11    0.66
  -2   0 -12  265.73    8.95
   2   0  12  263.17    5.02
   2   0  13   -0.12    0.34
   2   0  13   -0.01    0.26
  -2   0 -13    0.15    0.68
   2   0  13   -0.01    0.32
   2   0  13    0.15    0.26
  -2   0 -14  136.14    7.02
  -2   0 -14  123.98    3.69
   2   0  14  124.85    3.65
   2   0  14  131.87    3.83
   2   0  14  129.33    4.06
   2   0  14  132.28    3.88
   2   0  15    0.63    0.42
  -2   0 -15   -0.16    0.29
   2   0  15    0.61    0.45
   2   0  15    1.67    0.51
  -2   0 -15   -0.10    0.68
   2   0  15    0.12    0.42
   2   0  16    3.77    0.68
   2   0  16    3.98    0.80
  -2   0 -16    4.88    1.50
  -2   0 -16    3.53    0.74
   2   0  16    4.03    0.82
   2   0  17   -0.02    0.39
  -2   0 -17    0.81    0.50
   2   0  17    0.24    0.45
  -2   0 -17   -0.31    0.62
   2   0  17   -0.41    0.33
   2   0  18   31.72    2.21
   2   0  18   30.56    2.22
  -2   0 -18   31.39    1.99
  -2   0 -18   28.06    3.65
   2   0  18   29.51    1.90
   2   0  19    0.74    0.69
  -2   0 -19    0.28    0.30
   2   0  19    0.83    0.31
   2   0  19   -0.01    0.41
   2   0  20  183.23    5.46
  -2   0 -20  185.64    4.64
  -2   0 -20  171.37    9.18
   2   0  20  187.99    5.36
   2   0  20  184.14    4.53
   2   0  21   -0.06    0.25
  -2   0 -21    0.18    0.97
   2   0  21   -0.31    0.39
   2   0  21    0.10    0.43
  -2   0 -21    0.42    0.29
   2   0  22   85.08    3.52
   2   0  22  110.34    4.04
   2   0  23    0.36    0.46
   2   0  23    0.49    0.37
   2   0  24   43.03    2.25
   2   0  24   43.45    2.28
   2   0  25    0.32    0.27
   2   0  25    0.06    0.25
   2   0  25   -0.60    0.36
  -2   0 -25    0.02    0.28
   2   0  26    0.27    0.18
   2   0  26    0.28    0.25
  -2   0 -26    0.78    0.36
  -2   1  26  152.61    3.41
  -2  -1  26  151.73    3.42
   2   1 -26  159.68    3.29
   2   1 -25   45.10    2.02
  -2  -1  25   47.93    2.15
  -2   1  25   43.11    2.07
  -2  -1  25   43.97    2.09
  -2   1  25   43.43    2.07
  -2   1  24   15.61    1.39
  -2   1  24   17.46    1.45
  -2  -1  24   17.06    1.45
   2  -1 -24   19.02    1.34
  -2  -1  24   18.44    1.46
   2   1 -24   15.29    1.29
  -2   1  23   81.07    3.36
  -2   1  23   84.27    3.34
   2  -1 -23   79.51    2.71
   2  -1 -23   84.81    3.06
  -2  -1  23   79.69    3.21
   2   1 -23   83.00    3.21
  -2  -1  23   85.55    3.42
   2   1 -22    2.53    0.69
   2  -1 -22    3.41    0.67
  -2   1  22    3.41    0.80
   2  -1 -22    2.54    0.58
  -2  -1  22    3.23    0.78
  -2  -1  22    1.73    0.51
  -2   1  22    2.30    0.73
   2  -1 -21   23.77    1.80
   2   1 -21   24.54    1.88
  -2   1  21   25.98    2.12
  -2   1  21   23.49    1.90
  -2  -1  21   23.83    1.99
   2  -1 -21   23.75    1.65
  -2  -1  21   25.97    1.99
  -2  -1  20   33.42    2.36
   2  -1 -20   28.01    1.98
  -2   1  20   31.37    2.33
   2   1 -20   33.42    2.26
   2  -1 -20   31.06    1.78
  -2   1  20   33.98    2.31
   2   1 -20   30.22    3.65
  -2  -1  20   37.42    2.39
   2  -1 -20   30.75    1.94
  -2  -1  19   18.64    1.69
   2   1 -19   12.41    2.34
   2  -1 -19   17.35    1.58
   2  -1 -19   18.98    1.45
  -2  -1  19   16.46    1.66
   2  -1 -19   17.42    1.50
   2   1 -19   17.34    2.70
  -2   1  19   18.80    1.81
  -2   1  19   17.79    1.70
   2   1 -19   18.05    1.66
   2   1 -18    1.79    0.80
   2  -1 -18    4.29    0.83
  -2   1  18    5.88    1.02
  -2  -1  18    4.36    0.86
   2   1 -18    3.72    0.77
   2   1 -18    4.58    0.73
  -2   1  18    4.66    0.93
  -2  -1  18    2.96    0.72
   2   1 -18    3.18    0.89
   2  -1 -18    4.39    0.78
   2  -1 -18    4.29    0.80
   2  -1 -17   17.73    1.45
   2   1 -17   18.59    2.78
   2   1 -17   20.92    1.49
   2  -1 -17   21.65    1.56
  -2  -1  17   19.83    1.78
   2   1 -17   21.90    1.52
   2   1 -17   20.19    2.92
   2  -1 -17   19.62    1.63
  -2  -1  17   19.99    1.72
  -2   1  17   21.36    1.80
   2  -1 -17   21.95    2.97
   2   1 -17   20.94    1.73
  -2   1  17   19.30    1.79
   2   1 -17   19.98    2.84
   2  -1 -16    0.35    0.68
   2   1 -16    0.54    0.36
   2   1 -16   -0.14    0.23
   2   1 -16    0.64    0.58
   2   1 -16    0.90    0.47
  -2   1  16    0.10    0.38
   2   1 -16    0.20    0.54
   2  -1 -16    1.71    1.16
   2  -1 -16    1.21    0.86
  -2  -1  16    1.00    0.43
   2   1 -16    0.37    0.71
   2  -1 -16    0.85    0.47
  -2  -1  16    0.02    0.33
  -2   1  16    0.27    0.49
   2  -1 -16    0.09    0.25
   2  -1 -15   73.97    2.82
   2   1 -15   76.45    5.17
   2  -1 -15   70.95    5.40
   2  -1 -15   84.03    5.11
   2  -1 -15   75.44    3.03
   2  -1 -15   80.64    5.37
   2   1 -15   74.47    2.72
  -2  -1  15   74.96    3.22
   2   1 -15   77.04    5.20
  -2   1  15   72.72    3.04
  -2  -1  15   80.70    3.15
  -2   1  15   76.24    3.32
   2   1 -15   69.84    5.19
   2   1 -15   70.47    2.66
   2   1 -15   73.10    3.00
   2  -1 -14  113.03    6.04
   2  -1 -14  110.21    6.38
   2  -1 -14  110.52    5.69
   2   1 -14  103.55    6.08
  -2   1  14  103.13    3.73
   2   1 -14  103.43    3.44
   2   1 -14  111.15    5.95
  -2  -1  14  105.80    3.68
  -2   1  14  114.67    3.65
   2  -1 -14  105.58    3.29
  -2  -1  14  112.32    3.55
   2   1 -14  107.70    5.93
   2   1 -14  105.68    3.17
   2   1 -14  106.44    3.15
   2  -1 -14  109.30    3.52
  -2   1  13  553.51    8.27
   2   1 -13  597.13   13.95
   2  -1 -13  567.74    7.42
   2   1 -13  575.42   13.06
   2   1 -13  563.13   12.85
   2  -1 -13  554.89    7.67
  -2   1  13  559.98    7.68
   2  -1 -13  585.67   12.61
   2   1 -13  582.83    7.85
  -2  -1  13  567.03    8.14
  -2  -1  13  580.62    7.68
   2  -1 -13  590.89   13.06
  -2  -1  13  576.19   10.93
   2  -1 -13  543.46   13.45
   2   1 -13  551.61    7.05
  -2  -1  12  175.27    4.01
   2  -1 -12  166.66    6.68
   2  -1 -12  167.66    7.13
   2   1 -12  173.36    6.77
   2  -1 -12  172.45    6.60
   2  -1 -12  160.20    3.96
   2   1 -12  170.09    7.13
  -2  -1  12  165.58    5.76
  -2   1  12  169.67    3.99
   2   1 -12  168.32    4.04
   2   1 -12  174.76    6.94
  -2   1  11   27.24    1.53
   2  -1 -11   28.31    2.57
   2  -1 -11   26.50    2.73
   2  -1 -11   29.36    2.67
  -2  -1  11   26.93    1.51
  -2  -1  11   28.27    2.34
   2   1 -11   35.24    3.15
   2   1 -11   29.99    2.80
   2   1 -11   24.56    2.45
   2   1 -10  334.28    9.16
  -2   1  10  312.96    4.87
   2   1 -10  317.32    8.55
  -2  -1  10  339.23    7.88
   2   1 -10  318.23    8.23
   2  -1 -10  328.09    8.34
  -2  -1  10  339.85    5.01
   2  -1 -10  326.98    8.93
   2  -1 -10  328.69    8.47
  -2  -1   9  116.79    4.50
   2  -1  -9  109.91    4.72
   2  -1  -9  110.43    4.94
   2   1  -9  111.04    4.88
   2   1  -9  117.72    4.75
   2  -1  -9  110.48    4.60
  -2  -1   9  116.39    2.78
  -2   1   9  107.74    2.72
   2   1  -9  111.67    2.37
   2  -1  -8  108.65    4.65
   2   1  -8  108.45    4.61
  -2  -1   8  110.43    4.27
   2  -1  -8  106.37    4.51
   2   1  -8  102.66    4.21
  -2   1   8  109.76    2.59
  -2  -1   8  115.73    2.62
   2   1  -8  112.18    2.33
   2  -1  -8  115.30    4.43
   2  -1  -7  335.63    7.68
  -2   1   7  314.06    3.30
   2   1  -7  323.16    3.94
   2  -1  -7  335.39    7.59
  -2  -1   7  337.07    7.27
   2  -1  -7  338.57    7.16
   2   1  -7  322.26    7.54
   2   1  -7  319.92    7.01
   2   1  -6   25.14    2.06
  -2  -1   6   26.15    2.00
   2  -1  -6   25.21    1.99
   2  -1  -6   25.43    2.00
   2   1  -6   25.85    1.11
  -2   1   6   25.00    0.97
  -2  -1   5 1561.34   14.92
   2  -1  -5 1625.26   15.42
   2   1  -5 1639.42    8.93
   2   1  -5 1578.76   15.55
  -2   1   5 1646.30    8.12
   2  -1  -5 1655.70   14.98
   2  -1  -4 5114.33   26.39
   2   1  -4 5176.94   16.33
   2   1  -4 5057.16   26.95
  -2  -1   3 2079.80   16.38
   2   1  -3 2080.78   10.89
  -2   1   3 2099.08   10.36
  -2  -1   2 1248.98    9.26
   2  -1  -2 1226.87   10.28
   2   1  -2 1234.08    8.89
   2   1  -1    0.86    0.26
   2  -1  -1    0.54    0.24
  -2  -1   1    0.68    0.25
   2   1  -1    0.52    0.27
   2  -1  -1   -0.09    0.21
  -2  -1   0   96.48    2.34
   2  -1   0  102.31    2.40
   2   1   0  107.84    2.93
   2  -1   0  101.67    2.34
   2   1   0  100.61    2.88
  -2  -1  -1   47.07    1.72
   2  -1   1   53.64    1.50
  -2  -1  -1   48.75    2.36
   2   1   1   50.66    2.16
   2   1   1   51.58    1.81
   2  -1   1   52.22    1.72
   2  -1   2   18.55    0.70
   2  -1   2   18.40    1.10
  -2  -1  -2   18.49    1.49
   2   1   2   21.45    1.05
  -2  -1  -2   18.31    1.19
   2   1   2   19.44    1.44
   2   1   3   17.37    1.46
  -2  -1  -3   15.27    1.30
  -2  -1  -3   16.49    1.26
  -2  -1  -4  107.23    3.48
   2   1   4  111.93    3.83
  -2  -1  -4  104.91    3.66
  -2   1  -5    3.08    0.37
   2   1   5    2.58    0.60
  -2   1  -5    1.13    0.53
  -2  -1  -5    3.51    0.82
  -2  -1  -5    3.06    0.63
   2   1   6  166.66    5.17
  -2  -1  -6  166.18    5.19
  -2   1  -6  161.21    5.08
  -2  -1  -6  168.17    4.36
  -2  -1  -7  546.30    7.97
   2   1   7  551.59    9.81
   2   1   7  548.77    5.58
   2  -1   7  560.66    5.58
  -2  -1  -7  567.52   10.04
   2   1   8  394.39    8.71
  -2   1  -8  377.66    8.80
  -2  -1  -8  403.99    9.02
   2  -1   8  393.42    4.95
   2   1   8  390.94    4.98
   2  -1   9  394.58    5.19
  -2   1  -9  382.20    9.32
   2   1   9  375.92    8.90
  -2  -1  -9  384.14    9.22
   2   1   9  369.67    5.13
   2  -1  10  138.25    3.25
   2   1  10  139.34    3.29
  -2   1 -10  134.25    5.83
  -2  -1 -10  142.13    5.94
  -2  -1 -11  865.04   15.34
   2   1  11  819.75    8.40
  -2   1 -11  860.86   15.56
   2  -1  11  833.39    8.35
   2   1  12  297.71    5.40
  -2  -1 -12  283.76    9.27
  -2   1 -12  285.06    9.35
   2  -1  12  298.41    5.31
  -2  -1 -12  284.87    5.60
   2  -1  12  298.69    5.26
   2   1  12  289.86    5.25
   2  -1  13   21.20    1.47
   2  -1  13   20.66    1.55
  -2  -1 -13   22.16    1.65
   2   1  13   20.25    1.50
   2  -1  13   21.22    1.50
  -2   1 -13   20.79    2.71
   2   1  13   22.87    1.57
   2   1  13   21.92    1.64
  -2  -1 -13   17.70    2.47
   2   1  13   20.85    1.48
  -2   1 -14   18.93    2.67
   2   1  14   18.82    1.48
   2  -1  14   17.80    1.40
   2  -1  14   16.52    1.25
  -2  -1 -14   15.21    2.48
   2  -1  14   18.27    1.43
   2   1  14   16.41    1.49
   2  -1  14   16.99    1.48
   2   1  14   16.59    1.39
   2   1  14   17.96    1.46
  -2  -1 -14   18.20    1.53
   2  -1  15  100.59    3.40
   2  -1  15   99.75    3.70
  -2  -1 -15  110.48    6.61
   2   1  15   96.90    3.35
   2  -1  15  101.09    3.51
  -2  -1 -15   95.18    3.54
   2   1  15  100.09    3.54
   2   1  15  100.63    3.48
   2   1  15   97.18    3.75
  -2   1 -15  103.45    6.42
   2   1  16   96.68    3.62
   2  -1  16   95.18    3.37
  -2   1 -16   99.97    6.57
  -2  -1 -16  102.89    6.54
   2   1  16   94.57    3.39
  -2  -1 -16   94.66    3.62
   2  -1  16  102.49    3.67
   2   1  16  100.08    3.87
   2   1  16   93.66    3.46
   2  -1  16   99.50    3.79
  -2  -1 -17  130.93    4.33
   2   1  17  128.05    3.95
   2  -1  17  131.65    4.51
  -2   1 -17  122.14    7.45
  -2  -1 -17  121.09    7.36
   2  -1  17  135.27    4.33
   2   1  17  126.94    4.49
   2   1  17  126.63    4.24
   2  -1  17  124.50    3.87
   2   1  17  128.52    4.17
   2   1  18   70.78    2.94
   2  -1  18   70.22    3.34
   2  -1  18   73.01    3.24
   2   1  18   74.87    3.34
   2   1  18   74.05    3.46
   2  -1  18   72.13    2.95
  -2  -1 -18   72.06    3.25
  -2  -1 -18   81.57    6.20
  -2   1 -18   75.84    5.99
  -2  -1 -19    4.01    0.87
   2  -1  19    4.10    0.77
  -2  -1 -19    5.70    1.59
   2   1  19    4.58    0.86
   2   1  19    4.06    0.73
   2  -1  19    3.29    0.75
   2   1  19    4.36    0.94
   2  -1  19    4.52    0.94
  -2   1 -19    3.98    1.58
   2   1  20   12.60    1.21
   2  -1  20   11.97    1.41
  -2   1 -20    9.87    2.20
   2   1  20   12.24    1.36
   2   1  20   12.44    1.48
  -2  -1 -20   12.79    2.61
   2  -1  20   14.79    1.49
  -2  -1 -20   13.11    1.37
  -2  -1 -21   43.39    2.36
   2  -1  21   48.58    2.75
   2  -1  21   45.68    2.58
   2   1  21   43.43    2.64
   2   1  21   42.52    2.52
   2   1  21   42.33    2.08
  -2  -1 -21   47.83    4.71
  -2   1 -21   44.83    4.65
   2  -1  22    3.04    0.72
   2  -1  22    2.74    0.72
  -2  -1 -22    3.27    0.61
   2  -1  22    3.02    0.59
   2   1  22    3.64    0.83
   2   1  22    3.28    0.74
   2   1  23   15.70    1.47
  -2  -1 -23   15.20    1.23
   2   1  23   14.76    1.37
   2  -1  23   18.23    1.57
   2  -1  23   16.14    1.49
   2  -1  23   15.30    1.27
   2  -1  24    0.93    0.43
  -2   1 -24    1.67    0.47
   2   1  24    1.09    0.40
   2  -1  24    1.20    0.43
   2   1  24    0.34    0.33
  -2  -1 -24    0.87    0.32
   2  -1  24    1.02    0.35
  -2   1 -25    3.14    0.58
   2   1  25    3.00    0.62
   2  -1  25    2.54    0.49
   2  -1  25    2.55    0.43
   2  -1  25    4.04    0.66
   2   1  25    2.59    0.52
  -2  -2  25    4.60    0.67
  -2   2  25    4.88    0.69
   2  -2 -25    4.27    0.58
   2   2 -25    6.76    0.79
   2  -2 -24  107.07    3.15
   2   2 -24  113.01    3.45
   2   2 -24  107.78    2.70
  -2   2  24  107.01    3.41
  -2  -2  24  108.29    3.41
  -2  -2  24  113.94    3.25
  -2   2  24  107.60    3.23
  -2  -2  23   13.64    1.35
   2   2 -23   14.17    1.12
   2   2 -23   15.80    1.41
  -2   2  23   11.86    1.18
  -2   2  23   14.12    1.40
  -2  -2  23   13.85    1.24
   2  -2 -23   13.58    1.28
  -2  -2  22   26.21    1.78
  -2   2  22   25.65    1.82
  -2   2  22   25.31    1.95
  -2  -2  22   24.81    1.90
   2   2 -22   22.42    1.75
   2  -2 -22   27.47    1.88
   2  -2 -21   75.31    2.64
  -2  -2  21   74.80    3.13
  -2   2  21   67.60    3.30
  -2  -2  21   71.00    3.30
   2   2 -21   76.18    3.34
   2  -2 -21   76.50    3.25
  -2   2  20    4.87    0.87
   2   2 -20    4.67    1.88
   2  -2 -20    4.11    0.69
  -2  -2  20    4.41    0.97
   2  -2 -20    3.07    1.25
  -2  -2  20    4.86    0.85
   2  -2 -20    4.70    0.92
   2   2 -20    3.80    0.89
  -2   2  20    6.09    1.06
  -2   2  19   -0.03    0.43
   2   2 -19   -0.85    1.23
   2   2 -19    0.39    0.38
  -2   2  19    0.89    0.56
   2  -2 -19    0.58    0.48
   2  -2 -19    0.86    0.53
   2  -2 -19   -1.12    0.83
  -2  -2  19    0.47    0.36
  -2  -2  19   -0.20    0.34
   2  -2 -18   -0.27    0.44
  -2  -2  18   -0.14    0.34
   2   2 -18   -0.69    1.19
   2  -2 -18   -0.12    0.26
  -2  -2  18   -0.16    0.48
  -2   2  18   -0.20    0.37
  -2   2  18    0.52    0.54
   2   2 -18    0.79    0.62
   2   2 -17   29.01    3.87
  -2   2  17   31.73    2.34
   2  -2 -17   28.88    2.07
  -2  -2  17   30.23    2.19
   2   2 -17   29.20    3.33
  -2   2  17   28.95    2.07
   2  -2 -17   28.91    1.89
  -2  -2  17   34.88    2.17
   2   2 -17   31.35    2.19
  -2  -2  16   51.26    2.80
  -2   2  16   55.16    2.74
   2   2 -16   54.26    4.37
   2  -2 -16   53.90    2.77
   2   2 -16   52.79    4.89
  -2  -2  16   58.03    2.74
  -2   2  16   57.64    3.11
   2  -2 -16   52.21    2.52
   2   2 -16   56.39    2.84
   2  -2 -15   22.72    1.65
   2   2 -15   20.64    2.64
  -2   2  15   23.63    1.95
   2   2 -15   21.97    1.52
  -2  -2  15   21.37    1.64
   2   2 -15   21.45    1.72
  -2  -2  15   20.56    1.77
   2  -2 -15   19.68    1.64
  -2   2  15   23.88    1.77
   2   2 -15   17.44    2.69
  -2  -2  14   44.71    2.23
   2   2 -14   41.90    4.09
   2  -2 -14   42.96    2.22
   2   2 -14   44.12    2.11
  -2  -2  14   43.57    2.42
   2  -2 -14   41.30    2.30
  -2   2  14   45.12    2.31
  -2   2  14   42.95    2.54
   2   2 -14   41.67    3.66
   2   2 -14   43.99    2.37
  -2   2  13   11.45    1.31
   2   2 -13   13.87    2.08
  -2   2  13   11.88    1.17
   2  -2 -13   11.16    1.18
  -2  -2  13   10.84    1.22
   2  -2 -13   12.07    1.98
   2   2 -13   10.00    1.00
  -2  -2  13   12.87    1.17
   2  -2 -13   12.71    1.20
   2   2 -13   11.38    1.18
   2   2 -12   14.75    1.29
  -2  -2  12   12.31    1.64
   2  -2 -12   15.63    1.29
   2  -2 -12   13.14    2.15
  -2   2  12   14.39    1.21
  -2  -2  12   11.59    1.05
  -2  -2  12   12.17    1.22
   2  -2 -12   13.22    1.95
   2   2 -12   12.07    1.85
   2  -2 -12   14.29    1.26
   2   2 -12   13.43    1.13
  -2  -2  11  679.94   12.06
   2  -2 -11  672.27   14.60
   2  -2 -11  688.95   12.81
  -2  -2  11  667.59    7.45
   2   2 -11  683.04   13.43
  -2   2  11  684.28    7.78
   2  -2 -11  674.32    8.08
   2  -2 -11  679.66    8.29
   2   2 -10    0.97    0.54
   2  -2 -10    1.48    0.73
  -2   2  10    1.42    0.39
  -2  -2  10    0.89    0.41
  -2  -2  10    1.27    0.33
   2   2 -10    0.99    0.38
  -2  -2   9  595.43    6.38
   2  -2  -9  606.54   12.51
  -2  -2   9  604.18   11.06
  -2   2   9  587.45    6.49
   2   2  -9  601.08    8.39
   2   2  -9  617.78   11.92
  -2   2   9  593.60    8.07
   2  -2  -8   85.57    4.48
  -2   2   8   83.26    3.00
  -2  -2   8   80.53    2.24
  -2  -2   8   81.93    4.00
  -2   2   8   80.01    2.28
   2   2  -8   84.67    4.30
  -2   2   7  910.39    7.24
   2  -2  -7  942.56   14.04
  -2  -2   7  935.97    7.12
  -2   2   7  928.22    9.95
  -2  -2   7  931.78   13.28
   2   2  -7  938.14   13.89
   2   2  -7  947.44   10.32
   2  -2  -7  951.30   14.35
   2   2  -6 1004.82   14.12
   2  -2  -6 1015.06   14.01
  -2  -2   6  986.09   13.44
   2   2  -6 1021.63   10.65
  -2   2   6  970.30   10.09
   2  -2  -6  993.31   13.57
   2  -2  -5  231.39    6.30
   2  -2  -5  232.30    6.18
  -2   2   5  224.11    4.87
   2   2  -5  222.81    6.44
   2   2  -5  235.07    5.07
  -2  -2   5  229.71    6.42
   2  -2  -4  421.37    8.07
   2  -2  -4  426.53    7.88
  -2   2   4  392.27    6.48
   2   2  -4  420.00    6.84
  -2  -2   4  416.77    7.82
  -2  -2   4  407.59    8.41
  -2   2   3  233.84    5.06
   2   2  -3  227.77    5.09
   2  -2  -3  239.57    5.75
   2  -2  -3  244.88    5.58
  -2  -2   3  241.58    5.66
  -2  -2   3  240.69    6.42
  -2  -2   2   89.28    3.33
   2   2  -2   95.21    3.36
   2  -2  -2   98.38    3.31
  -2  -2   2   93.79    3.98
   2  -2  -2   88.89    3.38
  -2  -2   1  496.53    9.06
  -2  -2   1  507.71    7.78
   2   2  -1  483.13    7.68
   2  -2  -1  521.25    7.86
  -2  -2   0   -0.05    0.41
  -2  -2   0    0.48    0.48
   2  -2   0    0.37    0.33
  -2  -2  -1  206.86    5.85
  -2  -2  -1  216.52    5.16
   2  -2   1  223.95    5.09
   2   2   1  217.33    5.43
  -2  -2  -2  329.65    7.45
   2   2   2  338.09    4.64
   2  -2   2  343.96    6.40
   2   2   2  325.71    6.89
  -2  -2  -2  326.32    6.59
   2  -2   3  138.34    4.20
  -2  -2  -3  121.67    4.55
   2   2   3  131.35    2.30
   2   2   3  130.25    4.51
  -2   2  -3  138.61    4.02
  -2  -2  -3  128.02    3.83
  -2  -2  -3  126.76    4.28
  -2  -2  -4  146.91    4.87
  -2  -2  -4  146.74    5.04
   2   2   4  143.44    4.91
  -2  -2  -4  146.58    4.35
  -2   2  -4  146.51    4.40
   2  -2   4  157.52    4.69
  -2  -2  -5   19.81    1.91
  -2  -2  -5   18.82    1.67
   2   2   5   18.81    1.85
  -2  -2  -5   14.50    1.63
  -2   2  -6   70.11    3.40
  -2  -2  -6   66.77    3.65
  -2  -2  -6   66.06    3.48
   2   2   6   67.28    3.60
  -2  -2  -6   70.28    3.41
   2  -2   6   70.45    1.89
  -2  -2  -7    8.77    1.43
  -2  -2  -7    8.38    1.36
   2   2   7    7.00    0.66
  -2   2  -7    7.53    1.22
  -2  -2  -7    7.13    1.19
   2  -2   7    7.68    0.68
   2   2   7    8.64    1.37
   2   2   8    3.23    0.92
   2  -2   8    4.00    0.55
  -2   2  -8    3.54    0.88
  -2  -2  -8    1.94    0.82
  -2  -2  -8    4.15    0.92
   2   2   8    3.32    0.49
   2   2   9   21.01    2.30
  -2   2  -9   20.01    2.15
   2  -2   9   20.04    1.19
  -2  -2  -9   20.57    2.17
   2   2   9   21.53    1.25
  -2   2 -10   73.15    4.34
  -2  -2 -10   71.64    4.24
   2  -2  10   73.97    2.38
   2   2  10   73.50    2.41
   2   2  10   70.17    4.34
   2  -2  11   -0.16    0.32
   2   2  11   -0.11    0.34
   2   2  11    0.18    0.27
  -2   2 -11    0.19    0.56
  -2  -2 -11   -0.37    0.69
   2  -2  11    0.15    0.24
   2   2  11    0.05    0.25
  -2  -2 -11    0.14    0.32
   2   2  11    0.85    0.49
   2  -2  11    0.16    0.27
   2   2  12    5.57    0.79
  -2  -2 -12    5.81    0.89
   2  -2  12    5.69    0.78
   2   2  12    4.32    0.68
   2  -2  12    5.31    0.82
   2  -2  12    5.71    0.81
  -2   2 -12    4.51    1.22
  -2  -2 -12    5.40    1.33
   2   2  12    6.16    1.37
   2  -2  12    5.11    0.72
   2   2  12    5.17    0.74
   2  -2  13  634.61    8.31
   2   2  13  628.35    8.50
   2  -2  13  646.98    8.09
   2   2  13  624.79    8.10
   2   2  13  624.76    9.26
   2   2  13  615.98    8.24
  -2   2 -13  605.78   14.25
  -2  -2 -13  651.78   14.64
   2  -2  13  631.93    8.80
   2  -2  13  605.20    8.06
  -2  -2 -13  620.58    8.99
   2   2  14    1.51    0.52
   2   2  14    1.80    0.53
   2   2  14    1.91    0.61
   2  -2  14    2.21    0.60
   2  -2  14    1.21    0.36
   2  -2  14    0.63    0.38
  -2  -2 -14    1.18    0.53
  -2  -2 -14    1.48    0.51
   2   2  14    1.64    0.52
  -2   2 -14    0.92    0.79
   2  -2  14    1.17    0.55
   2   2  15  144.87    4.25
  -2  -2 -15  141.66    4.57
  -2  -2 -15  141.30    7.31
   2  -2  15  141.34    4.10
   2   2  15  148.71    4.73
  -2   2 -15  153.43    7.75
   2  -2  15  149.08    4.20
   2   2  15  143.93    4.23
   2  -2  15  149.94    4.59
   2   2  15  137.57    4.10
  -2  -2 -16  138.49    4.62
  -2  -2 -16  129.48    7.30
   2   2  16  135.15    4.15
   2   2  16  137.18    4.69
   2  -2  16  138.68    4.55
  -2   2 -16  133.56    7.45
   2   2  16  127.44    4.03
   2  -2  16  136.97    4.14
   2   2  16  134.78    4.21
   2   2  17  125.31    4.03
   2   2  17  125.30    4.18
   2   2  17  118.25    4.42
   2  -2  17  125.94    4.03
  -2  -2 -17  117.32    7.16
   2   2  17  117.85    3.95
   2  -2  17  127.74    4.45
  -2  -2 -17  124.14    4.42
   2  -2  17  119.93    3.99
  -2   2 -17  118.08    7.23
  -2  -2 -18 1136.73   24.89
  -2   2 -18 1107.77   22.46
   2  -2  18 1140.90   12.15
  -2  -2 -18 1164.60   22.57
  -2  -2 -18 1145.24   13.45
   2   2  18 1154.38   12.79
   2   2  18 1173.48   13.99
   2  -2  18 1168.08   13.63
   2  -2  18 1155.41   12.43
   2   2  18 1116.73   11.98
  -2  -2 -19  709.05   17.65
  -2   2 -19  675.92   17.64
  -2  -2 -19  666.59   19.19
   2   2  19  703.08   10.02
   2  -2  19  690.07    9.39
   2  -2  19  710.53   10.67
  -2  -2 -19  715.25   10.54
   2   2  19  685.94   10.74
   2  -2  19  682.38    9.64
   2   2  19  710.66    9.20
   2   2  20   61.46    2.62
  -2  -2 -20   56.57    5.59
  -2   2 -20   55.43    5.00
  -2  -2 -20   57.52    5.05
  -2  -2 -20   58.93    2.97
   2   2  20   57.10    3.07
   2  -2  20   58.76    2.67
   2   2  20   60.32    2.90
   2  -2  20   59.62    2.84
   2  -2  20   59.57    3.09
   2   2  21   27.08    1.94
   2  -2  21   27.27    1.76
  -2  -2 -21   27.05    1.97
   2   2  21   25.93    1.58
   2  -2  21   25.42    1.81
   2  -2  21   24.95    1.94
   2   2  21   27.44    2.10
   2   2  22   41.85    2.27
  -2  -2 -22   45.10    2.36
   2   2  22   41.14    2.42
   2  -2  22   42.01    2.23
  -2   2 -22   42.77    2.38
   2  -2  22   43.36    2.44
   2  -2  22   42.74    2.06
   2  -2  23   51.70    2.32
   2  -2  23   49.91    2.05
  -2  -2 -23   52.07    2.34
   2   2  23   51.54    2.52
  -2   2 -23   52.61    2.48
   2   2  23   51.95    2.38
   2  -2  23   52.99    2.52
   2  -2  24    0.29    0.36
   2  -2  24   -0.03    0.34
  -2   2 -24    0.52    0.40
   2  -2  24    0.66    0.29
   2   2  24    0.44    0.27
   2   2  24   -0.41    0.38
  -2  -2 -24    0.39    0.24
   2   2  25   34.51    1.69
  -2  -2 -25   31.38    1.41
   2  -2  25   32.82    1.62
   2  -2  25   31.85    1.66
  -2   2 -25   34.47    1.67
   2   3 -24   12.30    1.08
   2  -3 -24   13.90    1.07
  -2  -3  24   11.07    1.02
  -2  -3  24   10.49    0.78
  -2   3  24   12.27    1.06
  -2  -3  23   41.06    2.12
  -2  -3  23   38.33    1.71
   2   3 -23   43.03    2.17
   2  -3 -23   39.83    1.98
  -2   3  23   40.23    2.11
  -2  -3  22  145.30    4.27
   2  -3 -22  143.75    4.05
  -2   3  22  151.13    4.40
  -2  -3  22  149.39    3.69
   2   3 -22  148.22    4.28
  -2  -3  21   34.31    2.21
   2  -3 -21   33.78    2.12
   2   3 -21   35.17    2.22
   2  -3 -21   35.32    1.78
  -2   3  21   35.31    1.95
  -2  -3  21   33.87    1.88
  -2   3  21   33.45    2.21
   2   3 -20    4.42    0.62
   2   3 -20    5.35    0.92
  -2   3  20    3.03    0.71
   2  -3 -20    4.18    0.70
  -2  -3  20    4.70    0.90
  -2  -3  20    4.45    0.72
  -2   3  20    5.06    0.82
   2  -3 -20    5.31    0.96
   2   3 -19   59.13    3.06
   2  -3 -19   67.19    2.79
   2   3 -19   57.52    5.50
  -2  -3  19   66.51    2.80
   2  -3 -19   63.54    3.05
  -2   3  19   68.84    2.92
  -2  -3  19   66.88    3.27
   2  -3 -19   61.28    5.72
  -2   3  19   63.44    3.29
   2   3 -19   68.39    2.70
   2   3 -18   67.69    5.93
   2   3 -18   68.39    3.31
  -2  -3  18   69.97    2.91
   2  -3 -18   74.97    3.34
   2  -3 -18   70.16    6.18
  -2   3  18   70.90    3.53
  -2   3  18   71.09    3.01
  -2  -3  18   65.25    3.26
   2  -3 -18   73.14    3.03
   2   3 -18   70.42    2.82
  -2  -3  17   45.15    2.33
   2  -3 -17   45.60    2.62
  -2   3  17   44.22    2.83
   2  -3 -17   42.79    2.36
  -2  -3  17   44.07    2.69
   2  -3 -17   47.92    5.10
   2   3 -17   42.66    2.57
   2   3 -17   39.18    4.54
   2   3 -17   42.53    2.24
  -2   3  17   45.29    2.38
   2  -3 -16   55.68    2.87
  -2  -3  16   62.20    3.19
  -2   3  16   60.68    3.32
   2   3 -16   56.33    2.56
   2  -3 -16   54.74    2.72
  -2  -3  16   57.43    2.59
  -2   3  16   57.38    2.65
   2  -3 -16   58.88    5.53
   2   3 -16   59.34    3.05
   2   3 -16   44.02    4.73
  -2  -3  15    5.18    0.79
   2   3 -15    2.87    0.57
   2  -3 -15    4.43    0.82
  -2   3  15    5.27    0.98
   2  -3 -15    1.46    1.13
   2   3 -15    3.94    0.83
  -2  -3  15    3.89    0.82
  -2   3  15    3.98    0.71
   2  -3 -15    3.95    0.82
   2  -3 -14   40.09    2.29
   2   3 -14   40.51    2.12
   2   3 -14   40.47    3.55
  -2  -3  14   42.99    2.16
   2  -3 -14   42.30    2.40
   2  -3 -14   44.64    4.60
  -2   3  14   41.32    2.15
   2   3 -14   37.07    2.29
  -2  -3  14   39.50    2.45
  -2   3  14   42.32    2.66
   2  -3 -13    0.38    0.41
   2   3 -13   -0.41    0.34
  -2  -3  13   -0.08    0.24
   2  -3 -13   -0.25    0.41
   2   3 -13    0.03    0.37
  -2   3  13   -0.14    0.41
  -2  -3  13    0.01    0.29
   2   3 -13   -0.86    0.62
   2  -3 -13   -1.23    0.89
   2   3 -12    0.18    0.35
   2  -3 -12    1.03    0.76
  -2  -3  12    0.98    0.50
  -2   3  12    0.97    0.39
  -2  -3  12    1.24    0.43
   2  -3 -12    0.97    0.39
   2   3 -12    1.65    0.89
   2   3 -12    0.76    0.34
   2  -3 -12    2.82    0.68
  -2  -3  12    0.81    0.38
   2  -3 -11  101.70    6.29
   2   3 -11  108.73    5.59
  -2  -3  11  101.04    4.97
   2  -3 -11  102.09    3.38
   2   3 -11   94.68    3.39
  -2  -3  11  101.23    2.93
  -2   3  11   97.83    2.95
   2  -3 -11  100.22    3.41
   2   3 -11   96.96    4.34
  -2  -3  11   94.68    3.47
   2   3 -11   98.45    3.09
  -2  -3  11   95.47    3.29
  -2   3  10    5.87    1.08
   2   3 -10    7.72    1.27
  -2  -3  10    7.31    0.90
   2   3 -10    6.60    0.90
  -2  -3  10    7.06    1.35
   2   3 -10    6.97    1.44
  -2   3  10    7.09    0.78
  -2  -3  10    6.72    0.71
   2   3 -10    7.41    0.89
   2  -3 -10    5.75    1.47
  -2  -3  10    7.36    0.98
   2  -3 -10    6.51    0.89
   2  -3 -10    6.10    0.89
   2  -3  -9   50.00    4.10
  -2   3   9   47.38    1.87
  -2  -3   9   46.17    3.37
   2   3  -9   43.24    2.15
   2   3  -9   47.98    3.54
  -2  -3   9   47.66    2.31
   2  -3  -9   44.85    2.18
  -2  -3   9   46.62    1.82
   2  -3  -9   44.72    2.10
  -2   3   9   46.86    2.93
   2   3  -9   46.26    2.97
   2  -3  -8    9.61    1.79
  -2   3   8   11.22    1.47
   2   3  -8   11.35    1.69
  -2  -3   8   11.94    1.79
  -2  -3   8   11.88    0.87
  -2   3   8   11.40    0.87
   2   3  -8   11.92    1.52
   2  -3  -8   10.80    1.05
   2  -3  -7  441.82   11.07
  -2  -3   7  437.22   10.28
   2   3  -7  441.30   10.44
  -2   3   7  438.63    8.87
   2   3  -7  444.89    9.03
  -2   3   6   24.24    2.12
   2   3  -6   24.33    2.11
  -2  -3   6   25.33    2.49
   2   3  -6   26.11    2.54
   2  -3  -6   25.67    2.56
   2  -3  -5   20.91    2.27
  -2  -3   5   22.48    2.36
  -2   3   5   19.73    1.90
  -2  -3   5   19.81    2.16
   2   3  -5   21.88    2.03
  -2  -3   4  112.71    5.16
   2  -3  -4  115.39    5.03
  -2   3   4  109.64    4.40
  -2  -3   4  110.97    4.83
   2   3  -4  115.10    4.57
   2  -3  -3   12.37    1.63
  -2  -3   3   12.82    1.81
  -2  -3   3   12.43    1.61
  -2   3   3   11.93    1.51
   2   3  -3   11.52    1.49
   2   3  -2  102.64    4.36
  -2   3   2  100.44    4.30
   2  -3  -2   97.86    4.35
  -2  -3   2  101.37    4.42
  -2  -3   2  102.01    4.89
  -2  -3   1    1.29    0.66
  -2   3   1    1.99    0.45
   2  -3  -1    1.50    0.60
  -2  -3   1    1.51    0.76
   2   3  -1    2.59    0.82
  -2  -3   0  203.34    6.25
   2   3   0  212.31    6.38
  -2  -3   0  212.71    7.05
   2  -3   0  212.34    6.28
  -2  -3  -1  239.58    7.53
   2   3   1  250.57    7.07
  -2  -3  -1  243.03    6.89
  -2   3  -1  251.38    4.55
  -2  -3  -1  242.50    4.48
   2  -3   1  251.12    6.82
  -2  -3  -2   61.08    3.55
   2  -3   2   58.69    3.33
  -2   3  -2   53.70    2.18
  -2  -3  -2   53.42    2.22
   2   3   2   51.65    3.30
  -2  -3  -2   53.59    3.60
   2   3   3   94.43    4.56
  -2  -3  -3   93.31    4.80
  -2   3  -3   92.54    3.07
  -2  -3  -3   97.66    3.19
   2  -3   3   99.54    4.41
  -2  -3  -3   98.48    4.59
  -2  -3  -4  456.00   10.23
  -2   3  -4  444.62    7.22
   2  -3   4  478.07    9.90
  -2  -3  -4  459.33    7.36
  -2  -3  -4  457.11   10.73
   2   3   4  480.72   10.51
   2   3   5  941.72   15.04
  -2  -3  -5  949.32   15.63
  -2  -3  -5  928.97   11.23
  -2   3  -5  919.08   11.13
   2  -3   5  978.10   14.57
  -2  -3  -5  942.36   15.14
  -2  -3  -6   15.05    2.01
  -2  -3  -6   14.73    2.00
  -2   3  -6   15.85    1.61
  -2  -3  -6   15.27    1.56
   2   3   6   14.28    2.00
  -2  -3  -7   71.88    4.54
  -2  -3  -7   65.74    4.23
   2   3   7   68.51    4.29
  -2   3  -7   66.91    3.40
  -2  -3  -7   66.57    3.40
  -2  -3  -8   14.98    2.20
  -2  -3  -8   13.58    1.63
   2  -3   8   14.48    1.15
   2   3   8   13.92    2.09
   2  -3   8   13.56    1.17
  -2   3  -8   15.36    1.75
   2  -3   8   14.22    0.94
   2  -3   8   13.44    1.14
   2   3   8   14.29    0.96
   2   3   8   13.18    1.19
   2  -3   9   62.38    2.08
   2   3   9   57.08    2.52
   2  -3   9   60.40    2.43
  -2   3  -9   58.74    3.57
  -2  -3  -9   57.23    3.52
   2   3   9   58.80    2.06
  -2  -3  -9   61.76    4.56
   2  -3   9   61.61    2.51
   2  -3   9   60.47    2.54
   2   3   9   57.99    4.23
  -2  -3  -9   59.80    2.53
  -2  -3  -9   62.84    2.67
  -2  -3 -10  201.91    8.53
  -2  -3 -10  199.43    4.71
   2   3  10  193.33    7.92
   2  -3  10  194.63    4.60
   2   3  10  193.03    3.89
   2  -3  10  197.68    4.50
  -2   3 -10  186.49    6.70
  -2  -3 -10  203.34    6.98
  -2  -3 -10  215.63    5.13
   2  -3  10  207.13    4.89
   2  -3  10  203.13    3.94
   2   3  10  197.40    4.77
  -2  -3 -10  199.54    4.75
  -2  -3 -11  422.61    6.95
   2   3  11  422.90    7.17
  -2  -3 -11  433.52   10.67
   2   3  11  424.71    6.03
   2  -3  11  431.78    6.84
   2  -3  11  429.66    7.25
  -2  -3 -11  421.01   12.77
   2  -3  11  432.98    7.03
  -2   3 -11  439.13   10.80
   2   3  11  413.70   11.93
   2   3  11  434.63    6.80
   2  -3  11  428.48    6.00
  -2  -3 -11  439.09    7.55
   2   3  12   89.34    5.67
  -2  -3 -12   81.48    5.83
   2  -3  12   83.22    3.08
   2   3  12   80.19    2.99
   2  -3  12   81.24    3.27
   2   3  12   82.05    3.21
  -2   3 -12   90.09    5.13
  -2  -3 -12   81.29    4.84
  -2  -3 -12   79.04    3.03
  -2  -3 -12   84.44    3.43
   2  -3  12   80.38    3.12
   2  -3  12   83.30    2.76
   2   3  12   81.31    2.73
   2  -3  13   22.23    1.49
   2  -3  13   22.32    1.65
   2   3  13   25.81    3.10
  -2   3 -13   21.39    2.66
  -2  -3 -13   22.15    2.66
   2   3  13   20.74    1.55
  -2  -3 -13   22.04    1.82
   2  -3  13   23.23    1.80
  -2  -3 -13   22.88    1.64
   2   3  13   21.89    1.50
   2   3  13   22.31    1.72
   2   3  14    1.27    0.47
  -2  -3 -14    1.40    0.94
   2   3  14    1.04    0.38
   2   3  14    1.11    0.48
   2  -3  14    0.93    0.36
   2  -3  14    1.13    0.47
  -2   3 -14    2.20    0.74
  -2  -3 -14    0.87    0.64
   2  -3  14    1.24    0.57
  -2  -3 -14    0.72    0.36
   2   3  14    3.15    1.21
   2   3  14    0.71    0.49
   2   3  15 1260.69   11.98
  -2  -3 -15 1183.99   24.39
   2  -3  15 1241.90   13.69
   2  -3  15 1218.78   12.33
  -2   3 -15 1238.63   21.33
  -2  -3 -15 1208.75   20.72
   2   3  15 1216.70   14.16
   2   3  15 1216.01   12.82
   2  -3  15 1245.81   11.64
  -2  -3 -15 1167.72   13.64
   2   3  15 1241.40   12.37
  -2  -3 -16    7.65    2.15
   2   3  16    6.80    0.96
  -2  -3 -16    2.69    0.85
   2  -3  16    4.87    0.94
   2   3  16    7.18    1.07
   2  -3  16    5.47    0.88
  -2   3 -16    5.05    1.52
   2   3  16    6.19    1.17
  -2  -3 -16    5.05    1.42
   2  -3  16    4.65    0.76
   2   3  16    5.92    0.89
   2   3  17   19.19    1.62
  -2   3 -17   23.13    3.12
   2   3  17   18.83    1.81
   2  -3  17   19.42    1.53
   2  -3  17   21.47    1.67
   2   3  17   21.51    1.65
  -2  -3 -17   14.11    2.76
  -2  -3 -17   22.03    1.94
  -2  -3 -17   21.84    2.90
   2  -3  17   20.17    1.80
   2   3  17   20.53    1.60
   2  -3  18    4.42    0.72
  -2  -3 -18    2.68    1.66
   2   3  18    4.62    0.79
   2   3  18    4.50    0.77
  -2  -3 -18    3.85    0.91
   2   3  18    3.72    0.84
  -2  -3 -18    3.99    1.50
   2  -3  18    4.49    0.80
   2  -3  18    5.08    1.03
  -2   3 -18    4.21    0.86
   2  -3  19    0.39    0.34
   2   3  19   -0.41    0.39
  -2  -3 -19    0.00    0.42
   2  -3  19    0.35    0.30
   2   3  19   -0.17    0.24
  -2   3 -19   -0.30    0.47
   2  -3  19    0.72    0.41
   2   3  19   -0.29    0.43
   2   3  20    2.38    0.57
  -2   3 -20    2.66    0.63
  -2  -3 -20    1.59    0.56
   2  -3  20    2.09    0.68
   2  -3  20    2.24    0.56
   2   3  20    2.21    0.57
   2  -3  20    0.80    0.35
   2   3  20    1.54    0.58
  -2   3 -21   74.95    3.03
  -2  -3 -21   73.77    3.12
   2  -3  21   75.10    2.64
   2  -3  21   75.68    2.73
   2   3  21   77.95    3.31
   2  -3  21   77.65    3.24
   2   3  21   82.56    2.90
   2   3  22   23.73    1.72
   2  -3  22   22.17    1.33
  -2  -3 -22   23.18    1.65
   2  -3  22   22.28    1.69
   2  -3  22   24.00    1.71
   2  -3  22   21.24    1.37
  -2   3 -22   22.71    1.59
  -2   3 -23    0.24    0.24
   2   3  23    0.10    0.29
   2  -3  23    0.34    0.30
   2  -3  23   -0.18    0.27
  -2  -3 -23    0.20    0.33
  -2  -3 -24    6.85    0.74
   2  -3  24    5.85    0.73
   2   3  24    6.55    0.77
  -2   3 -24    6.89    0.74
   2  -3  24    7.55    0.81
   2  -4 -23    0.48    0.31
   2   4 -23    0.57    0.34
  -2   4  23   -0.10    0.26
   2  -4 -22   21.75    1.43
  -2   4  22   22.36    1.50
   2   4 -22   22.43    1.50
  -2   4  21   76.14    3.03
   2  -4 -21   75.64    2.34
   2   4 -21   75.29    2.94
   2  -4 -21   81.19    2.93
  -2   4  20   69.19    3.07
   2   4 -20   73.96    3.06
   2   4 -20   70.28    2.60
   2  -4 -20   76.37    2.99
   2  -4 -20   74.35    2.60
   2   4 -19  172.36    4.90
  -2  -4  19  178.06    5.07
  -2   4  19  175.03    5.18
  -2  -4  19  175.52    4.07
   2  -4 -19  168.56    4.29
   2   4 -19  182.63    4.48
   2  -4 -19  185.08    4.89
   2  -4 -18   92.69    3.55
  -2  -4  18   89.85    3.74
   2   4 -18   91.97    3.68
  -2   4  18   91.07    3.89
  -2  -4  18   95.62    3.16
   2  -4 -18   97.66    3.42
  -2  -4  17   88.46    3.79
   2   4 -17   98.38    7.21
   2  -4 -17   86.62    6.67
  -2  -4  17   84.80    3.07
   2  -4 -17   90.52    3.45
   2  -4 -17   91.26    3.60
  -2   4  17   82.86    3.81
   2   4 -17   93.11    3.76
   2  -4 -16   41.93    2.47
   2  -4 -16   46.80    2.55
   2   4 -16   54.04    5.37
   2   4 -16   43.80    2.64
  -2   4  16   47.34    2.91
  -2  -4  16   50.50    2.41
   2  -4 -16   44.46    4.78
  -2  -4  16   47.43    2.83
   2   4 -15   49.25    2.76
  -2  -4  15   52.10    2.95
  -2   4  15   51.72    3.03
   2  -4 -15   52.41    2.72
  -2  -4  15   51.93    2.44
   2  -4 -15   48.93    2.63
   2  -4 -15   49.50    5.01
  -2  -4  14   73.58    3.48
   2  -4 -14   66.79    3.04
   2   4 -14   71.94    3.34
   2  -4 -14   75.05    3.29
   2  -4 -13   -0.81    0.98
   2  -4 -13    0.43    0.47
  -2  -4  13    0.08    0.40
   2  -4 -13    0.99    0.59
   2   4 -13    0.52    0.47
   2  -4 -12   21.74    1.70
  -2  -4  12   19.53    1.75
   2  -4 -12   23.03    3.24
   2   4 -12   16.26    1.53
   2  -4 -12   17.59    1.60
   2   4 -11    4.29    1.26
   2  -4 -11    3.03    0.72
   2  -4 -11    2.55    0.58
   2  -4 -11    2.99    1.05
  -2  -4  11    3.39    0.75
   2   4 -11    2.29    0.88
   2   4 -11    4.08    0.84
  -2  -4  11    2.65    0.65
  -2  -4  10   90.69    3.37
   2  -4 -10   88.50    6.12
  -2   4  10   95.29    4.99
  -2  -4  10  103.97    5.60
   2  -4 -10   91.03    3.23
   2  -4 -10   88.10    3.41
   2   4 -10   91.88    3.49
  -2  -4  10   93.68    3.66
   2   4 -10   90.42    4.95
   2   4 -10  100.91    5.50
   2  -4  -9   94.22    6.14
   2   4  -9   87.07    3.35
  -2  -4   9   91.67    3.40
  -2  -4   9   98.60    5.55
   2  -4  -9   93.11    3.45
   2   4  -9   94.58    5.29
   2   4  -9   94.88    5.03
   2  -4  -9   93.64    3.52
   2  -4  -9   95.61    3.20
  -2   4   9   93.54    4.98
  -2  -4   8   14.15    2.12
   2  -4  -8   13.03    2.38
   2   4  -8   16.37    2.25
   2  -4  -8   14.57    1.21
  -2   4   8   14.67    1.97
   2   4  -8   15.31    2.06
   2  -4  -8   14.48    1.40
  -2  -4   8   12.54    1.28
   2  -4  -8   12.38    1.25
   2  -4  -8   13.19    1.37
   2   4  -8   11.37    1.21
   2  -4  -8   14.62    1.28
   2  -4  -7   94.38    5.80
  -2   4   7   82.32    4.67
  -2  -4   7   87.23    3.28
   2  -4  -7   82.86    2.76
   2  -4  -7   89.97    3.25
   2  -4  -7   89.65    3.42
   2   4  -7   87.81    5.17
   2  -4  -7   92.19    3.14
   2  -4  -7   84.29    3.21
  -2  -4   7   84.27    5.17
   2   4  -7   81.34    4.70
   2   4  -7   83.47    3.13
  -2  -4   6    6.52    0.94
   2  -4  -6    7.43    1.62
  -2  -4   6    7.28    1.64
   2  -4  -6    6.19    0.89
   2   4  -6    4.59    1.21
   2   4  -6    7.55    1.46
  -2  -4   6    8.06    1.71
  -2   4   6    8.28    1.46
   2  -4  -6    7.16    0.96
   2   4  -6    6.35    0.90
   2  -4  -6    7.09    0.90
   2  -4  -6    6.26    0.80
   2  -4  -5   32.98    2.00
  -2   4   5   35.54    3.06
  -2  -4   5   32.36    3.14
  -2  -4   5   32.59    3.27
   2  -4  -5   33.72    3.29
   2  -4  -5   35.10    1.99
   2  -4  -5   35.44    1.93
   2   4  -5   33.60    3.01
  -2  -4   5   37.66    2.13
   2  -4  -5   35.59    2.04
   2  -4  -5   31.23    1.74
   2   4  -5   33.76    1.94
   2  -4  -4   25.20    2.78
  -2  -4   4   21.74    1.64
  -2  -4   4   24.54    2.82
   2  -4  -4   22.25    1.62
   2   4  -4   21.93    2.47
   2  -4  -4   23.12    1.62
   2  -4  -4   24.67    1.66
  -2  -4   4   23.32    2.65
   2   4  -4   26.16    1.70
   2  -4  -4   23.63    1.56
  -2   4   4   22.89    2.50
  -2  -4   3    0.61    0.34
   2   4  -3    0.53    0.45
  -2  -4   3    0.77    0.45
  -2  -4   3    0.87    0.70
   2  -4  -3    1.52    0.42
   2  -4  -3    0.64    0.38
   2   4  -3    0.42    0.70
   2  -4  -3    0.05    0.23
   2  -4  -3    0.67    0.50
   2  -4  -3    1.25    0.44
  -2  -4   3    1.50    0.88
  -2   4   3    0.61    0.65
   2  -4  -2   -0.33    0.40
  -2  -4   2   -0.10    0.64
  -2  -4   2    0.13    0.36
   2  -4  -2    1.04    0.47
   2   4  -2    0.07    0.30
   2  -4  -2   -0.04    0.57
  -2   4   2    0.17    0.44
  -2  -4   2   -0.42    0.77
  -2  -4   2   -0.22    0.26
   2   4  -2    0.26    0.51
   2   4  -1   68.33    4.35
   2  -4  -1   67.39    2.67
   2  -4  -1   72.48    4.47
  -2  -4   1   66.66    2.82
  -2  -4   1   67.72    4.70
   2  -4  -1   70.98    2.70
  -2  -4   1   65.36    2.68
   2   4  -1   63.94    2.61
  -2   4   1   67.38    4.30
  -2  -4   1   70.77    4.43
  -2  -4   0  682.27    9.01
   2  -4   0  664.68    8.20
  -2  -4   0  697.92   15.02
   2  -4   0  675.82   13.58
   2   4   0  677.77    8.42
  -2  -4   0  689.86   13.86
   2  -4   0  674.64    8.42
  -2   4   0  692.02   13.82
   2   4   0  673.28   13.71
  -2  -4   0  688.93    8.69
   2  -4   1  365.12    9.94
  -2  -4  -1  370.91    6.69
  -2  -4  -1  368.50   11.05
   2  -4   1  350.70    5.95
   2  -4   1  368.00    6.24
   2   4   1  360.92   10.12
  -2   4  -1  352.42    9.92
  -2  -4  -1  367.57   10.21
  -2  -4  -1  357.36    6.31
  -2  -4  -2   48.07    2.44
  -2  -4  -2   49.77    4.10
   2  -4   2   47.78    2.20
  -2  -4  -2   52.18    3.91
   2   4   2   48.34    3.80
   2  -4   2   47.51    3.63
   2  -4   2   49.08    2.30
  -2   4  -2   43.78    3.57
  -2  -4  -2   51.39    2.39
  -2   4  -3  116.25    5.83
   2  -4   3  119.59    3.41
  -2  -4  -3  120.19    6.39
   2  -4   3  116.69    3.34
   2  -4   3  117.17    5.73
   2  -4   3  116.50    3.46
   2   4   3  112.25    3.46
   2  -4   3  115.61    3.56
  -2  -4  -3  111.98    3.73
   2   4   3  117.75    5.93
  -2  -4  -3  114.24    3.44
  -2  -4  -3  117.80    3.65
  -2  -4  -3  117.73    5.94
  -2  -4  -4   18.34    2.38
   2   4   4   23.56    2.72
   2  -4   4   18.18    2.33
  -2  -4  -4   18.52    2.60
   2  -4   4   20.09    1.41
  -2  -4  -4   16.66    1.40
   2  -4   4   17.88    1.38
  -2  -4  -4   19.09    1.56
   2  -4   4   18.45    1.38
   2   4   4   19.18    1.45
   2  -4   4   18.18    1.45
  -2  -4  -4   16.64    1.32
   2  -4   5   50.25    3.91
  -2  -4  -5   44.63    3.87
  -2  -4  -5   50.73    2.57
   2  -4   5   49.09    2.22
   2  -4   5   48.88    2.27
   2  -4   5   51.54    2.33
  -2  -4  -5   45.39    2.31
  -2  -4  -5   43.01    2.11
   2   4   5   44.11    2.18
  -2  -4  -5   49.63    4.23
   2  -4   5   44.16    2.28
   2   4   5   43.90    3.80
  -2  -4  -5   49.18    2.32
   2   4   5   47.98    2.36
   2  -4   6   47.63    3.85
  -2  -4  -6   48.19    2.51
  -2  -4  -6   45.91    2.24
   2   4   6   42.92    2.26
  -2  -4  -6   47.34    4.02
   2   4   6   44.91    2.22
   2  -4   6   45.55    2.22
   2  -4   6   50.77    2.35
  -2  -4  -6   46.06    2.34
   2  -4   6   44.59    2.32
   2   4   6   42.42    3.79
   2  -4   6   45.37    2.19
  -2  -4  -7  242.00    5.29
  -2  -4  -7  240.16    9.32
   2   4   7  232.85    5.02
  -2  -4  -7  244.00    5.69
   2  -4   7  242.50    5.13
   2   4   7  236.77    5.47
   2  -4   7  243.60    5.17
   2   4   7  247.77    9.39
   2  -4   7  242.89    5.24
   2  -4   7  232.42    5.31
  -2  -4  -7  235.42    5.38
  -2  -4  -8    4.06    0.82
   2  -4   8    4.23    0.72
   2  -4   8    3.82    0.68
  -2  -4  -8    3.88    0.71
   2  -4   8    4.17    0.77
   2   4   8    4.51    0.77
   2   4   8    4.17    0.73
  -2  -4  -8    3.76    0.73
  -2  -4  -8    5.64    1.54
   2   4   8    3.82    1.28
   2   4   9    0.92    0.77
   2  -4   9    0.54    0.41
  -2  -4  -9    0.61    0.42
   2  -4   9   -0.15    0.35
   2  -4   9   -0.36    0.39
   2   4   9    0.09    0.31
  -2  -4  -9    0.55    0.38
  -2  -4  -9   -0.55    0.43
  -2  -4  -9   -0.72    0.93
  -2  -4 -10    3.61    0.74
   2   4  10    3.85    0.67
  -2  -4 -10    1.30    0.92
  -2  -4 -10    4.12    0.84
   2  -4  10    3.41    0.76
   2   4  10    3.53    0.78
  -2  -4 -10    4.31    0.77
   2  -4  10    3.36    0.73
   2  -4  10    4.26    0.74
   2   4  10    5.82    1.60
  -2  -4 -11    6.41    1.00
  -2  -4 -11    8.35    2.09
   2   4  11    7.89    1.97
  -2  -4 -11    7.32    1.07
   2   4  11    6.67    0.89
   2   4  11    7.30    1.09
   2  -4  11    7.98    1.04
   2  -4  11    7.38    1.06
  -2  -4 -11    7.57    1.09
   2  -4  11    5.78    0.94
   2   4  12  178.29    4.56
   2   4  12  183.80    5.17
   2   4  12  168.68    8.50
  -2  -4 -12  181.55    5.20
   2  -4  12  180.57    4.76
   2  -4  12  182.29    5.21
  -2  -4 -12  186.37    5.12
   2  -4  12  173.48    5.07
  -2  -4 -12  175.86    9.11
   2  -4  13   85.68    3.30
  -2  -4 -13   85.67    3.47
   2  -4  13   88.74    3.69
  -2  -4 -13   89.89    6.68
   2  -4  13   86.45    3.65
  -2   4 -13   89.31    3.19
  -2  -4 -13   89.48    3.18
  -2  -4 -13   93.47    3.83
   2   4  13   89.73    3.24
   2   4  13   87.71    3.60
   2   4  13   83.53    6.08
  -2  -4 -14  236.56    5.67
   2   4  14  270.61    6.32
   2   4  14  236.53   10.21
   2  -4  14  263.20    5.81
  -2  -4 -14  232.33   10.88
   2   4  14  239.47    5.29
   2  -4  14  231.89    6.07
  -2  -4 -14  242.58    6.21
  -2   4 -14  235.11    5.28
   2  -4  14  240.64    6.18
   2   4  15   33.66    2.20
  -2  -4 -15   33.26    4.19
   2   4  15   32.68    1.95
   2  -4  15   32.85    2.31
   2   4  15   30.74    2.37
   2  -4  15   34.68    2.11
   2   4  15   32.97    3.82
  -2  -4 -15   36.06    2.47
   2  -4  15   33.25    2.34
  -2   4 -15   34.70    2.06
   2   4  16   60.31    2.89
  -2  -4 -16   57.49    5.50
   2   4  16   65.42    2.70
   2  -4  16   62.90    2.79
  -2  -4 -16   64.57    3.25
   2  -4  16   60.59    3.12
   2   4  16   59.17    3.25
   2  -4  16   62.95    3.18
  -2   4 -16   59.03    2.68
  -2   4 -17  135.78    4.04
   2   4  17  130.02    4.09
   2  -4  17  141.84    4.71
   2  -4  17  133.09    3.93
   2   4  17  135.22    4.81
  -2  -4 -17  127.84    4.48
   2  -4  17  134.63    4.57
  -2  -4 -17  127.14    8.12
   2   4  18  206.59    4.90
   2  -4  18  206.54    4.72
  -2  -4 -18  201.41    5.50
   2   4  18  202.01    5.72
   2  -4  18  208.01    5.56
   2  -4  18  213.25    5.65
  -2   4 -18  207.54    4.91
   2   4  19    5.09    0.75
   2  -4  19    3.94    0.66
   2  -4  19    3.72    0.77
   2  -4  19    4.17    0.87
  -2  -4 -19    4.71    0.88
   2   4  19    4.62    0.90
  -2   4 -19    4.02    0.70
  -2  -4 -20    1.83    0.62
  -2   4 -20    1.52    0.48
   2  -4  20    1.47    0.41
   2   4  20    0.82    0.33
   2   4  20    1.81    0.63
   2  -4  20    1.45    0.58
  -2  -4 -21   44.90    2.22
  -2   4 -21   41.46    1.87
   2  -4  21   45.16    2.26
   2   4  21   45.83    2.31
  -2  -4 -22   30.91    1.70
  -2   4 -22   32.18    1.49
   2  -4  22   32.25    1.78
   2   4  22   34.42    1.82
   2   5 -21   70.35    2.29
  -2  -5  21   70.22    2.21
  -2   5  21   67.38    2.34
   2  -5 -21   63.02    1.64
   2  -5 -20    8.12    0.83
   2   5 -20    8.68    0.91
   2  -5 -20    6.83    0.71
   2   5 -20    6.85    0.74
  -2   5  20    7.08    0.89
   2  -5 -19    5.72    0.74
   2   5 -19    6.49    0.87
   2  -5 -19    6.68    0.81
   2   5 -19    6.50    0.82
  -2   5  19    5.73    0.89
   2   5 -18    7.50    0.98
   2  -5 -18    6.94    0.89
   2   5 -18    8.07    0.97
   2  -5 -18    7.93    0.93
  -2   5  18    7.79    1.07
   2  -5 -17   23.41    1.65
   2   5 -17   25.56    1.79
  -2   5  17   22.68    1.87
   2   5 -17   23.64    1.77
   2  -5 -17   22.74    1.62
   2   5 -16    1.44    0.56
  -2   5  16    2.66    0.80
   2  -5 -16    1.03    0.42
   2   5 -16    1.69    0.61
   2  -5 -16    0.69    0.44
  -2   5  15    4.29    0.90
   2  -5 -15    3.22    0.70
   2  -5 -15    4.48    0.84
   2   5 -15    3.64    0.77
   2  -5 -14   33.09    4.08
   2  -5 -14   28.84    1.90
   2  -5 -14   29.21    2.04
   2   5 -14   29.04    2.05
   2  -5 -13   99.47    3.49
   2  -5 -13   98.42    3.81
   2   5 -13   99.37    3.81
   2  -5 -13   99.55    7.07
   2  -5 -12  103.99    7.15
   2  -5 -12  106.02    3.98
   2   5 -12  111.70    4.04
   2  -5 -12  113.14    3.68
  -2  -5  11   19.99    1.61
   2  -5 -11   23.73    3.45
   2  -5 -11   17.97    1.45
   2   5 -11   18.53    1.65
   2  -5 -11   17.61    1.62
   2   5 -10   -1.13    0.94
   2  -5 -10    0.57    0.36
  -2  -5  10    0.62    0.32
   2   5 -10    1.01    0.45
   2  -5 -10   -0.23    1.05
   2  -5 -10    1.24    0.56
   2  -5  -9    6.12    1.82
  -2  -5   9    5.10    0.88
  -2   5   9    6.43    0.92
   2   5  -9    5.77    0.99
   2  -5  -9    6.93    0.88
  -2  -5   9    7.17    1.74
   2  -5  -9    7.47    1.10
  -2   5   9    6.25    1.53
   2   5  -9    3.78    1.09
  -2  -5   8    2.66    1.12
   2  -5  -8    2.74    1.13
   2   5  -8    1.70    0.79
  -2  -5   8    2.31    0.60
   2  -5  -8    1.76    0.60
   2   5  -8    2.58    0.66
   2  -5  -8    1.94    0.64
  -2   5   8    2.69    1.06
   2  -5  -7   57.72    4.98
   2   5  -7   58.09    4.40
   2  -5  -7   59.27    3.03
  -2  -5   7   61.15    4.87
   2  -5  -7   62.40    3.06
   2   5  -7   56.69    2.77
   2   5  -7   58.94    4.63
   2  -5  -7   59.84    2.74
  -2  -5   7   63.01    3.02
   2  -5  -7   58.99    2.88
  -2   5   7   65.76    4.83
  -2  -5   7   54.95    2.76
   2  -5  -6  481.71    8.43
  -2  -5   6  475.81    8.26
  -2  -5   6  457.56   13.35
   2   5  -6  476.47    7.95
   2  -5  -6  482.53    8.34
   2  -5  -6  472.70   14.05
   2   5  -6  459.31    8.24
  -2   5   6  462.54   12.87
   2   5  -6  515.57   13.58
  -2  -5   6  461.53    7.95
   2   5  -6  482.20   13.07
   2  -5  -6  478.55    7.63
   2  -5  -5  539.13   14.72
  -2  -5   5  529.68   14.49
  -2  -5   5  542.70    8.87
   2   5  -5  525.15    8.71
   2   5  -5  537.59   13.78
  -2  -5   5  516.55   14.32
   2   5  -5  523.33   13.74
   2  -5  -5  529.42    7.90
   2  -5  -5  553.75    8.88
  -2  -5   5  529.09    8.42
   2  -5  -5  542.97    8.82
   2   5  -5  525.03    8.22
   2  -5  -5  531.07    8.70
   2  -5  -5  546.57    8.44
  -2  -5   5  511.02    8.66
  -2   5   5  523.85   13.69
  -2  -5   4  249.94    6.00
   2  -5  -4  249.34    5.85
   2   5  -4  261.45    9.74
   2   5  -4  246.85    5.56
   2  -5  -4  261.53   10.12
   2  -5  -4  239.91    5.27
   2  -5  -4  243.85    5.84
  -2   5   4  257.51    9.66
   2  -5  -4  249.56    5.65
  -2  -5   4  246.17    5.98
   2   5  -4  252.73    5.97
   2  -5  -4  252.48    5.93
  -2  -5   4  245.28    5.72
  -2  -5   4  240.41    9.87
   2  -5  -3  166.54    4.58
  -2  -5   3  164.98    4.91
   2  -5  -3  160.79    4.25
   2   5  -3  161.88    4.44
  -2  -5   3  160.32    8.12
  -2  -5   3  162.96    4.63
  -2  -5   3  160.14    4.79
   2  -5  -3  158.97    4.65
   2  -5  -3  162.32    4.71
   2  -5  -3  164.79    4.70
   2   5  -3  172.00    7.98
  -2   5   3  171.17    7.96
   2   5  -3  168.54    4.81
   2  -5  -3  167.32    7.99
  -2  -5   3  170.39    8.21
  -2   5   2   90.73    5.80
   2  -5  -2   96.09    6.01
  -2  -5   2   93.80    6.02
   2   5  -2   92.31    5.82
  -2  -5   2   99.17    6.42
  -2  -5   2   99.76    3.88
   2  -5  -2   89.72    3.48
  -2  -5   2  101.26    3.80
   2   5  -2   94.88    3.36
   2  -5  -2   96.75    3.63
  -2  -5   2   96.57    3.57
   2  -5  -2   98.40    3.50
   2   5  -2   92.84    3.56
   2  -5  -2   93.64    3.48
   2  -5  -2   94.46    3.24
  -2  -5   1   23.06    3.12
  -2  -5   1   26.11    3.17
   2  -5  -1   27.00    3.16
  -2  -5   1   26.40    2.01
   2  -5  -1   28.45    1.95
   2  -5  -1   27.19    1.87
  -2   5   1   27.83    3.26
   2  -5  -1   28.49    1.77
   2  -5  -1   25.81    1.67
   2  -5  -1   25.60    1.60
   2   5  -1   27.50    3.24
   2  -5  -1   26.64    1.85
  -2  -5   1   24.23    1.79
   2  -5  -1   26.89    1.92
   2   5  -1   25.70    1.86
  -2  -5   1   27.77    2.00
   2   5  -1   27.76    1.84
  -2  -5   0   91.48    6.22
   2  -5   0   92.65    5.79
   2  -5   0   91.70    3.46
   2  -5   0   92.75    3.40
  -2   5   0   90.43    5.90
  -2  -5   0   91.25    5.90
   2  -5   0   89.93    3.03
   2  -5   0   97.93    3.27
   2  -5   0   87.51    3.27
  -2  -5   0   92.05    3.73
   2  -5   0   95.43    3.58
   2   5   0   90.84    3.47
   2   5   0   90.30    5.89
  -2  -5   0   85.88    3.37
   2  -5   0   92.78    3.15
  -2  -5   0   92.31    3.62
   2   5   1   36.76    2.22
   2  -5   1   34.79    1.92
  -2  -5  -1   33.26    3.59
  -2  -5  -1   34.49    2.30
   2  -5   1   34.15    1.94
   2  -5   1   33.18    2.11
  -2  -5  -1   33.19    3.80
   2  -5   1   35.30    2.03
  -2   5  -1   35.18    3.70
   2  -5   1   32.69    1.88
  -2  -5  -1   33.71    2.13
   2  -5   1   36.42    2.21
   2   5   1   36.18    3.77
   2  -5   1   35.36    2.12
   2  -5   1   33.77    3.52
  -2  -5  -1   35.33    2.24
  -2  -5  -2    2.60    1.14
   2  -5   2    3.22    1.16
   2  -5   2    3.89    0.67
  -2  -5  -2    2.77    0.75
   2   5   2    3.73    0.76
   2  -5   2    2.78    0.61
  -2  -5  -2    2.81    0.62
   2  -5   2    2.72    0.59
   2  -5   2    2.49    0.61
  -2   5  -2    3.84    1.44
   2  -5   2    2.84    0.61
  -2  -5  -2    3.06    0.73
   2   5   2    2.78    1.15
   2  -5   2    2.38    0.59
  -2  -5  -3   79.35    5.68
   2  -5   3   66.26    4.98
   2  -5   3   68.07    2.96
   2  -5   3   71.55    2.84
   2  -5   3   68.56    2.97
  -2  -5  -3   63.92    3.17
   2   5   3   64.88    2.91
   2  -5   3   68.08    3.05
   2   5   3   67.30    5.25
  -2   5  -3   68.63    5.22
  -2  -5  -3   68.66    3.03
  -2  -5  -3   69.26    3.17
   2  -5   3   72.52    2.83
   2  -5   4   34.13    3.71
  -2  -5  -4   31.34    2.26
  -2  -5  -4   33.46    2.22
   2  -5   4   31.29    2.09
   2  -5   4   30.57    2.01
   2  -5   4   32.15    2.02
   2   5   4   26.36    1.84
  -2  -5  -4   26.42    3.38
  -2  -5  -4   31.59    2.10
   2   5   4   29.53    3.54
  -2  -5  -4   34.60    2.25
  -2   5  -4   33.18    3.67
   2  -5   4   31.19    1.88
  -2  -5  -5   27.90    2.12
   2  -5   5   29.81    3.44
   2   5   5   24.74    3.22
  -2  -5  -5   33.11    3.72
   2   5   5   31.06    2.13
  -2   5  -5   29.05    3.54
   2  -5   5   26.84    1.87
  -2  -5  -5   30.85    2.14
   2  -5   5   27.63    1.90
   2   5   5   30.07    1.98
   2  -5   5   27.73    1.99
  -2  -5  -5   28.50    1.99
   2  -5   5   28.26    1.79
  -2  -5  -6   24.41    2.01
   2   5   6   24.82    3.33
   2   5   6   24.82    1.95
  -2  -5  -6   27.86    3.48
   2  -5   6   24.31    1.78
  -2  -5  -6   25.23    1.94
  -2  -5  -6   25.49    1.71
   2   5   6   25.41    1.77
   2  -5   6   26.69    1.99
   2  -5   6   26.60    1.90
  -2   5  -6   25.61    3.27
   2  -5   6   29.04    1.84
   2  -5   7    0.84    0.44
  -2  -5  -7    0.54    0.58
  -2  -5  -7    0.98    0.59
  -2   5  -7   -0.74    1.05
   2  -5   7    0.77    0.40
   2  -5   7    1.32    0.56
   2   5   7    0.45    0.28
  -2  -5  -7    1.01    0.49
   2   5   7    0.62    0.46
  -2  -5  -7    2.62    0.70
   2   5   7    2.13    1.14
   2  -5   7    1.51    0.47
  -2   5  -8    4.49    1.74
  -2  -5  -8    5.66    0.87
  -2  -5  -8    3.41    0.78
   2   5   8    3.84    1.45
   2   5   8    4.34    0.91
   2  -5   8    3.85    0.77
   2  -5   8    4.08    0.81
  -2  -5  -8    3.28    1.40
  -2  -5  -8    2.74    0.75
  -2  -5  -9   58.09    5.25
   2   5   9   58.56    3.05
   2  -5   9   61.54    2.86
  -2   5  -9   57.23    5.02
   2  -5   9   62.96    3.09
  -2  -5  -9   59.00    2.80
   2   5   9   58.56    5.25
  -2  -5  -9   62.49    3.12
  -2  -5  -9   61.28    3.18
  -2  -5 -10   33.61    4.05
   2  -5  10   24.20    1.99
  -2  -5 -10   33.00    2.38
  -2  -5 -10   25.92    2.11
   2  -5  10   34.69    2.21
  -2  -5 -10   35.88    2.24
   2   5  10   35.68    4.11
   2   5  10   28.04    2.24
  -2   5 -10   29.63    3.63
  -2  -5 -11   80.32    6.34
   2   5  11   79.15    3.55
   2  -5  11   78.87    3.25
  -2   5 -11   84.98    6.15
  -2  -5 -11   81.92    3.57
   2  -5  11   75.90    3.46
  -2  -5 -11   80.01    3.38
   2   5  11   80.68    6.22
  -2  -5 -11   81.56    3.63
  -2  -5 -12    2.89    1.06
  -2  -5 -12    5.30    0.99
   2  -5  12    5.71    0.85
   2  -5  12    5.54    0.97
   2   5  12    4.43    1.44
   2   5  12    4.88    0.98
  -2  -5 -12    6.03    0.96
  -2   5 -12    7.24    1.82
  -2  -5 -13   -0.55    0.80
  -2  -5 -13    0.35    0.34
   2  -5  13    0.76    0.89
  -2  -5 -13   -0.40    0.35
   2   5  13    0.48    0.47
   2  -5  13    0.15    0.32
   2   5  13    0.67    0.90
  -2  -5 -13    0.08    0.43
  -2   5 -13   -1.08    1.28
  -2  -5 -14   17.56    3.15
  -2  -5 -14   15.27    1.53
  -2  -5 -14   15.45    1.50
  -2   5 -14   12.79    2.36
   2  -5  14   14.61    1.52
   2   5  14   14.86    1.49
   2   5  14   12.71    2.46
  -2  -5 -14   14.87    1.29
   2  -5  14   17.21    1.46
   2  -5  15   11.73    1.16
   2   5  15   14.51    1.42
  -2  -5 -15   12.50    1.38
   2   5  15   12.48    1.52
   2  -5  15   12.68    1.40
  -2  -5 -15   11.58    1.04
   2   5  16   44.58    2.34
   2  -5  16   43.09    2.12
   2  -5  16   44.77    2.54
   2   5  16   48.11    2.80
  -2  -5 -16   43.04    2.43
   2   5  17   -0.12    0.38
  -2  -5 -17    0.36    0.36
   2  -5  17    0.15    0.28
   2  -5  17    0.09    0.43
   2   5  17    0.08    0.44
   2   5  18  168.62    3.93
  -2  -5 -18  176.34    4.52
   2  -5  18  176.99    3.67
   2  -5  18  170.58    4.56
   2   5  18  176.03    4.82
   2   5  19  512.82    6.03
  -2  -5 -19  537.66    7.37
   2   5  19  526.28    7.79
   2  -5  19  525.82    7.48
  -2  -5 -20   84.16    2.73
   2  -5  20   83.39    2.76
   2   5  20   82.00    2.82
   2  -6 -18    1.16    0.35
   2   6 -18    1.24    0.36
  -2  -6  18    1.42    0.39
  -2  -6  18    1.37    0.38
  -2   6  18    0.38    0.29
   2   6 -18    1.09    0.33
   2   6 -17   34.53    1.60
  -2   6  17   38.68    2.04
  -2  -6  17   34.39    1.76
   2  -6 -17   35.01    1.70
  -2  -6  17   38.51    1.95
   2   6 -17   36.35    1.86
  -2  -6  16    0.43    0.45
  -2   6  16    0.78    0.51
   2  -6 -16    0.63    0.38
   2   6 -16    0.49    0.29
   2   6 -16    0.76    0.46
  -2  -6  16    1.10    0.46
   2   6 -15   28.62    1.69
  -2  -6  15   29.03    1.92
  -2   6  15   28.84    2.03
  -2  -6  15   29.36    1.83
   2   6 -15   29.52    1.91
   2  -6 -15   28.18    1.76
  -2  -6  14   60.73    2.85
   2   6 -14   56.50    2.45
   2  -6 -14   56.45    2.58
   2   6 -14   56.14    2.72
  -2  -6  14   56.82    2.62
   2   6 -13    4.24    0.69
   2   6 -13    3.05    0.72
   2  -6 -13    4.34    0.82
  -2  -6  13    4.85    0.83
   2  -6 -13    5.06    0.68
  -2  -6  13    4.24    0.85
  -2  -6  12    9.13    1.13
   2   6 -12    9.17    1.08
  -2  -6  12    9.05    1.21
   2   6 -12    9.52    1.28
   2  -6 -12    7.15    1.03
  -2  -6  11   13.98    1.52
  -2  -6  11   17.06    1.56
   2   6 -11   16.07    1.44
   2   6 -11   14.17    1.51
   2  -6 -11   15.32    1.54
   2  -6 -10    0.60    0.86
  -2  -6  10    1.88    0.56
  -2  -6  10    2.52    0.77
  -2   6  10    1.55    0.48
   2   6 -10    2.35    0.74
  -2  -6  10    2.78    0.73
   2  -6 -10    2.31    0.64
   2   6 -10    2.15    0.52
   2  -6  -9    4.02    1.35
  -2  -6   9    2.64    0.68
   2   6  -9    1.47    0.63
  -2   6   9    3.20    0.69
  -2  -6   9    1.41    0.57
   2   6  -9    1.90    0.56
  -2  -6   9    1.31    0.65
   2  -6  -9    1.62    0.60
  -2  -6   8    1.34    0.62
   2  -6  -8    1.37    0.77
   2   6  -8    0.23    0.43
   2  -6  -8    0.50    0.40
   2   6  -8    0.27    0.88
  -2   6   8    0.86    0.42
  -2  -6   8    2.76    0.80
  -2  -6   8    0.60    0.56
   2   6  -8    1.12    0.34
   2  -6  -7    2.53    0.68
  -2  -6   7    4.20    0.81
   2   6  -7    3.45    1.44
   2  -6  -7    4.20    0.90
   2  -6  -7    5.09    1.69
  -2  -6   7    2.08    0.63
  -2  -6   7    3.51    0.78
   2   6  -7    2.92    0.74
  -2   6   7    5.54    1.77
   2   6  -7    3.05    0.62
   2   6  -6    0.95    0.86
  -2  -6   6    0.34    0.52
  -2   6   6    1.45    1.19
  -2  -6   6   -0.38    0.48
   2   6  -6    0.11    0.48
   2  -6  -6    0.17    0.40
   2  -6  -6    1.25    1.15
  -2  -6   6   -0.20    0.36
   2  -6  -6    0.35    0.37
   2  -6  -6    0.01    0.32
   2  -6  -5    6.18    1.72
   2   6  -5    9.63    1.30
   2  -6  -5   10.10    1.28
  -2  -6   5    7.77    1.14
   2  -6  -5   10.06    1.15
  -2  -6   5    9.28    1.25
   2  -6  -5    8.02    1.10
   2   6  -5    7.92    1.79
   2  -6  -5    9.47    1.25
  -2  -6   5    8.01    1.18
  -2   6   5    8.97    2.03
  -2  -6   4  161.00    8.70
   2  -6  -4  166.52    8.78
  -2  -6   4  163.54    5.12
   2  -6  -4  164.14    5.02
   2   6  -4  178.90    8.83
   2  -6  -4  169.55    5.11
   2   6  -4  164.86    5.16
   2  -6  -4  165.67    4.92
  -2   6   4  170.09    8.68
  -2  -6   4  161.33    4.97
   2  -6  -4  164.60    4.56
  -2  -6   4  166.18    5.25
   2  -6  -3  447.37    8.18
  -2  -6   3  442.50    8.54
   2  -6  -3  439.42   14.11
   2  -6  -3  432.18    8.25
   2   6  -3  461.74   14.30
  -2  -6   3  434.05   14.17
  -2   6   3  437.19   14.08
   2  -6  -3  453.75    8.34
   2   6  -3  442.96    8.38
  -2  -6   3  438.44    8.20
   2  -6  -3  452.66    8.16
  -2  -6   3  450.57    8.64
   2  -6  -3  442.72    7.43
   2  -6  -2  614.63    9.40
  -2  -6   2  593.88    9.94
   2  -6  -2  593.79   16.33
   2  -6  -2  597.34    9.59
   2  -6  -2  610.65    9.43
  -2  -6   2  595.64    9.58
   2  -6  -2  624.57    9.80
   2   6  -2  619.54    9.86
  -2   6   2  564.71   16.03
  -2  -6   2  589.10   16.52
   2  -6  -2  600.43    8.61
   2   6  -2  590.29   16.36
  -2  -6   2  574.80    9.73
   2  -6  -1    2.03    0.94
  -2  -6   1    2.70    0.77
  -2  -6   1    2.01    0.71
   2  -6  -1    3.51    0.88
  -2  -6   1    2.77    1.02
   2  -6  -1    3.00    0.85
   2  -6  -1    2.22    0.60
   2  -6  -1    1.58    0.62
   2   6  -1    2.01    0.67
   2   6  -1    2.19    1.03
  -2  -6   1    3.10    0.81
   2  -6  -1    1.78    0.56
  -2   6   1    2.48    1.27
   2  -6   0  100.69    3.68
  -2  -6   0  109.28    4.36
   2  -6   0  115.46    7.18
   2  -6   0  116.67    4.21
   2  -6   0  108.71    3.64
   2   6   0  113.96    7.31
   2  -6   0  116.89    4.26
  -2   6   0  106.40    7.08
  -2  -6   0  109.84    4.14
   2  -6   0  111.26    4.05
  -2  -6   0  109.02    7.13
  -2  -6   0  128.04    4.66
  -2  -6  -1   86.91    3.90
  -2  -6  -1   81.52    6.14
   2  -6   1   89.19    6.31
   2  -6   1   91.14    3.73
   2  -6   1   84.40    3.53
   2  -6   1   86.13    3.33
   2  -6   1  102.80    3.97
   2   6   1   64.75    3.19
   2   6   1   91.53    6.57
  -2  -6  -1   98.65    3.97
  -2   6  -1   90.09    6.52
   2  -6   1   86.85    3.23
   2  -6   1   83.91    3.21
  -2  -6  -1   94.53    4.02
   2  -6   2    0.27    0.39
   2   6   2    1.07    0.37
   2  -6   2    0.57    0.33
  -2  -6  -2    0.14    0.55
   2  -6   2    0.87    0.41
  -2  -6  -2    0.04    0.83
   2  -6   2    1.23    0.61
   2  -6   2    2.25    1.07
  -2  -6  -2    1.18    0.59
   2  -6   2    0.68    0.55
  -2   6  -2   -0.02    1.13
   2  -6   2    0.96    0.35
  -2  -6  -2    0.55    0.35
   2   6   2    0.75    1.05
  -2  -6  -2    1.34    0.69
  -2  -6  -3    1.44    0.92
   2  -6   3    2.97    1.32
   2  -6   3    2.68    0.71
   2   6   3    2.72    0.76
   2  -6   3    1.33    0.55
   2   6   3    2.15    1.08
  -2  -6  -3    2.36    0.67
   2  -6   3    2.19    0.66
   2   6   3    1.73    0.62
  -2  -6  -3    2.37    0.73
  -2  -6  -3    1.81    0.71
   2  -6   3    1.99    0.55
  -2   6  -3    1.88    1.20
   2  -6   3    3.10    0.70
  -2  -6  -4   11.45    2.48
  -2  -6  -4   11.26    1.46
  -2   6  -4   12.10    2.49
   2  -6   4   12.37    1.37
   2   6   4   12.27    1.47
   2   6   4   11.57    1.26
   2  -6   4   12.01    1.37
  -2  -6  -4   12.36    1.45
   2  -6   4   11.91    1.36
   2  -6   4   12.78    2.44
   2   6   4   12.91    2.60
   2  -6   4   11.06    1.17
  -2  -6  -4   11.93    1.46
   2  -6   4   10.34    1.15
  -2  -6  -5   50.80    3.01
   2   6   5   55.69    3.06
  -2  -6  -5   50.88    4.92
   2  -6   5   51.84    2.75
   2  -6   5   55.44    2.86
   2   6   5   59.21    5.46
   2  -6   5   54.94    2.50
   2   6   5   54.96    2.67
   2  -6   5   54.65    2.89
   2  -6   5   53.74    2.58
  -2   6  -5   53.76    5.12
  -2  -6  -5   53.65    2.99
   2  -6   6  133.22    4.50
  -2  -6  -6  126.63    4.74
  -2  -6  -6  115.60    7.43
   2  -6   6  127.22    4.31
   2   6   6  126.27    4.63
   2  -6   6  122.83    4.17
   2  -6   6  127.38    3.94
  -2   6  -6  127.38    7.80
   2   6   6  134.65    8.20
  -2  -6  -6  125.85    4.55
   2  -6   7   20.08    1.57
  -2  -6  -7   18.38    1.85
  -2  -6  -7   19.98    3.15
   2  -6   7   19.50    1.68
   2  -6   7   19.10    1.69
   2  -6   7   21.42    1.84
   2   6   7   22.46    1.98
  -2   6  -7   19.48    3.05
  -2  -6  -7   20.52    1.83
   2   6   7   19.62    3.20
  -2  -6  -8    6.63    1.95
  -2   6  -8    2.60    1.27
  -2  -6  -8    5.18    0.98
   2   6   8    4.91    0.93
   2  -6   8    4.77    0.86
   2   6   8    7.88    2.15
  -2  -6  -8    4.10    1.02
   2  -6   8    6.11    1.02
   2  -6   8    7.02    1.08
   2  -6   8    6.78    0.91
   2  -6   9   32.99    2.20
   2   6   9   34.71    4.29
   2  -6   9   31.99    1.95
   2  -6   9   32.41    2.07
  -2  -6  -9   36.78    2.00
  -2   6  -9   33.64    3.98
   2  -6   9   33.33    2.27
   2   6   9   37.37    2.54
  -2  -6  -9   31.77    4.02
  -2  -6  -9   34.80    2.44
  -2  -6  -9   39.74    2.55
   2   6  10   22.67    1.91
   2  -6  10   21.10    1.73
   2  -6  10   21.67    1.64
  -2  -6 -10   21.39    1.91
  -2  -6 -10   22.19    1.57
   2   6  10   19.84    3.27
  -2   6 -10   23.23    3.34
   2  -6  10   23.02    1.89
  -2  -6 -10   21.73    3.32
  -2  -6 -10   22.17    1.87
   2  -6  10   23.77    1.67
   2  -6  11  269.71    6.21
   2   6  11  261.82    6.28
   2  -6  11  270.31    6.09
  -2  -6 -11  270.61    6.49
  -2  -6 -11  262.04    5.36
   2  -6  11  275.97    5.73
   2  -6  11  258.74    5.38
   2  -6  12    1.04    0.53
  -2  -6 -12    0.95    0.53
   2  -6  12    1.01    0.42
  -2  -6 -12    0.24    0.25
  -2  -6 -12    0.95    0.38
   2   6  12    1.64    0.63
   2  -6  12    0.49    0.31
   2  -6  12    0.42    0.37
  -2  -6 -13   37.43    2.28
   2  -6  13   35.12    2.12
  -2  -6 -13   38.37    2.03
  -2  -6 -13   36.65    1.98
   2  -6  13   34.76    1.89
   2  -6  13   34.46    2.15
   2  -6  13   35.68    1.90
   2   6  13   38.28    2.26
   2  -6  14    9.17    1.15
   2  -6  14    8.76    0.93
   2   6  14    9.40    1.11
  -2  -6 -14    9.89    1.03
  -2  -6 -14   10.47    0.99
   2  -6  14   10.21    1.12
   2  -6  14   11.30    1.04
  -2  -6 -15   19.55    1.36
   2  -6  15   18.39    1.21
   2   6  15   21.02    1.50
   2  -6  15   19.58    1.48
   2  -6  15   19.27    1.48
   2   6  15   19.87    1.64
  -2  -6 -15   19.17    1.21
   2   6  16    9.39    0.94
   2   6  16    7.63    1.03
   2  -6  16    7.93    0.93
  -2  -6 -16    9.43    0.92
   2  -6  16    8.52    0.91
  -2  -6 -17  139.45    3.21
   2   6  17  138.79    3.10
   2   6  17  144.19    3.84
   2  -6  17  144.59    3.55
   2  -6  17  146.55    3.53
   2   6  18   31.32    1.63
  -2  -6 -18   30.33    1.38
   2  -6  18   31.02    1.50
   2  -6  18   28.85    1.46
  -2  -7  14   30.27    1.53
   2  -7 -14   31.38    1.55
  -2   7  14   30.28    1.67
   2   7 -14   34.58    1.75
  -2  -7  14   33.53    1.70
   2  -7 -13   29.07    1.60
  -2  -7  13   29.56    1.62
   2   7 -13   31.79    1.78
  -2   7  13   31.40    1.86
  -2  -7  13   31.30    1.76
   2  -7 -12    8.66    0.95
  -2  -7  12    9.46    0.99
   2   7 -12    8.75    1.03
  -2  -7  12    8.96    1.04
  -2  -7  11   13.85    1.25
   2  -7 -11   10.94    1.10
  -2  -7  11   12.74    1.23
   2   7 -11   12.43    1.23
   2   7 -10   21.20    1.67
  -2  -7  10   21.90    1.58
   2  -7 -10   23.68    1.66
  -2  -7  10   21.78    1.66
   2  -7  -9    0.84    0.42
  -2   7   9    0.24    0.26
   2   7  -9    0.35    0.37
  -2  -7   9    0.81    0.43
  -2  -7   9    1.76    0.60
  -2  -7   8    8.59    1.13
  -2   7   8    8.27    0.94
  -2  -7   8   10.21    1.18
  -2  -7   8    8.70    0.95
   2   7  -8    7.59    1.05
   2  -7  -8    8.77    1.08
  -2  -7   7    1.04    0.34
   2  -7  -7    1.17    0.51
  -2   7   7    1.61    0.50
   2   7  -7    1.12    0.45
  -2  -7   7    0.64    0.35
  -2  -7   7    1.41    0.59
  -2  -7   6  151.95    4.31
   2   7  -6  156.67    4.71
  -2   7   6  163.83    4.47
  -2  -7   6  152.98    4.51
  -2  -7   6  159.07    4.86
  -2  -7   5   28.56    1.96
   2   7  -5   28.91    2.05
  -2  -7   5   29.29    2.00
  -2  -7   5   29.97    2.16
  -2  -7   4   23.74    1.83
  -2  -7   4   22.71    1.78
   2  -7  -4   23.77    1.82
   2   7  -4   22.18    1.79
  -2  -7   4   23.94    1.93
   2  -7  -4   26.70    1.86
  -2  -7   3    8.70    1.20
  -2  -7   3    8.01    1.10
   2  -7  -3    7.19    0.99
   2  -7  -3    6.87    0.98
  -2  -7   3    8.92    1.15
   2   7  -3    8.89    1.17
   2  -7  -3    7.65    0.94
  -2  -7   2  143.20    4.62
   2  -7  -2  147.30    3.92
   2  -7  -2  142.48    4.20
   2  -7  -2  143.67    4.42
   2   7  -2  146.27    4.56
  -2  -7   2  144.09    4.51
  -2  -7   2  146.26    4.77
  -2  -7   2  151.21    4.81
   2   7  -1   36.31    2.37
   2  -7  -1   38.36    2.29
   2   7  -1   38.29    2.34
  -2  -7   1   38.11    2.44
   2  -7  -1   38.96    2.01
  -2  -7   1   36.65    2.29
  -2  -7   1   34.38    2.35
   2  -7  -1   37.16    2.13
   2  -7  -1   38.61    2.35
  -2  -7   1   36.05    2.37
  -2  -7   0   34.32    2.33
   2   7   0   31.96    2.25
   2  -7   0   37.03    2.29
   2   7   0   35.66    2.22
   2  -7   0   35.00    2.21
  -2  -7   0   32.68    2.18
   2  -7   0   30.57    1.90
   2  -7   0   28.26    1.71
  -2  -7   0   30.93    2.22
  -2  -7  -1   -0.37    0.42
   2  -7   1   -0.11    0.48
   2   7   1    0.05    0.39
   2  -7   1    0.19    0.43
   2   7   1    0.00    0.43
  -2  -7  -1   -0.11    0.44
   2  -7   1    0.58    0.41
   2  -7   1   -0.32    0.28
   2  -7   1    0.16    0.24
  -2  -7  -1   -0.11    0.47
  -2  -7  -2   26.69    2.13
   2  -7   2   25.45    1.88
   2   7   2   27.02    2.07
   2  -7   2   25.78    1.68
  -2  -7  -2   27.46    2.09
   2   7   2   27.53    1.85
   2  -7   2   24.96    1.84
   2  -7   2   24.63    1.56
   2  -7   2   25.76    1.92
   2   7   3   82.32    3.59
   2  -7   3   82.32    3.32
   2   7   3   87.84    3.18
   2  -7   3   87.12    3.46
   2  -7   3   78.16    2.81
   2  -7   3   85.53    3.37
  -2  -7  -3   89.30    3.80
  -2  -7  -3   90.83    3.74
  -2  -7  -4    1.42    0.64
   2  -7   4    2.16    0.60
   2   7   4    3.24    0.83
  -2  -7  -4    1.31    0.52
   2  -7   4    2.02    0.60
   2  -7   4    2.60    0.65
   2  -7   4    2.80    0.54
  -2  -7  -5   94.21    3.87
   2  -7   5   89.23    3.36
  -2   7  -5   98.34    3.18
   2  -7   5   88.53    3.38
   2  -7   5   96.38    3.58
   2   7   5   87.22    3.65
  -2  -7  -5   88.82    3.65
   2  -7   5   90.74    2.98
  -2  -7  -6    2.09    0.71
   2   7   6    1.36    0.51
  -2   7  -6    2.23    0.54
   2  -7   6    2.12    0.60
   2  -7   6    1.11    0.46
   2  -7   6    1.08    0.41
  -2  -7  -6    1.47    0.55
   2  -7   6    2.25    0.51
   2  -7   7  128.98    4.03
   2  -7   7  124.32    3.75
  -2  -7  -7  128.64    4.38
   2   7   7  131.61    4.35
   2  -7   7  125.08    3.91
  -2   7  -7  127.88    3.74
  -2  -7  -7  135.74    4.33
   2  -7   7  123.45    3.38
  -2   7  -8   45.88    2.23
   2  -7   8   47.73    2.25
  -2  -7  -8   44.96    2.56
   2  -7   8   47.67    2.38
   2  -7   8   45.76    2.36
   2   7   8   45.79    2.53
  -2  -7  -8   46.93    2.52
  -2  -7  -9    0.93    0.50
   2   7   9    1.03    0.45
   2  -7   9    1.38    0.47
   2  -7   9    1.17    0.45
   2  -7   9    0.75    0.44
  -2   7  -9    1.31    0.48
  -2   7 -10   11.09    1.10
   2   7  10   12.01    1.25
   2  -7  10    9.95    0.95
   2  -7  10   11.52    1.11
  -2  -7 -10   11.24    1.22
  -2  -7 -10    9.49    1.02
   2  -7  10   11.50    1.14
  -2  -7 -11    0.96    0.45
   2   7  11    2.10    0.60
   2  -7  11    1.05    0.33
   2  -7  11    1.39    0.44
   2  -7  11    1.77    0.51
  -2   7 -11    1.02    0.41
  -2  -7 -11    1.21    0.40
   2   7  12    5.06    0.74
  -2  -7 -12    5.68    0.72
   2  -7  12    5.46    0.61
   2  -7  12    6.24    0.79
   2  -7  12    5.19    0.72
  -2   7 -12    5.20    0.72
   2   7  13   11.23    0.99
  -2  -7 -13   10.44    0.85
   2  -7  13   12.81    1.01
  -2   7 -13   10.86    0.98
   2   7  13   12.42    1.16
   2  -7  13   11.01    0.97
   2   7  14    1.09    0.35
   2   7  14    0.47    0.28
  -2  -7 -14    0.88    0.29
  -2   7 -14    0.54    0.27
   2  -7  14    0.78    0.31
   2  -7  14    0.49    0.26
   2   8  -7  139.72    2.96
   2  -8  -7  138.60    3.18
  -2   8   7  131.40    2.63
   2   8  -7  133.96    3.27
  -2  -8   7  137.45    3.24
  -2  -8   7  145.05    3.44
  -2  -8   6   14.34    1.14
  -2   8   6   14.00    1.00
   2   8  -6   13.78    1.03
  -2  -8   6   13.58    1.07
   2  -8  -6   15.11    1.09
   2   8  -6   13.73    1.09
  -2   8   5   71.11    2.33
   2   8  -5   76.11    2.46
  -2  -8   5   71.36    2.48
   2  -8  -5   72.08    2.37
   2   8  -5   66.36    2.37
  -2  -8   5   72.50    2.59
   2  -8  -4    0.98    0.33
   2   8  -4    0.92    0.35
  -2   8   4    0.25    0.22
  -2  -8   4    0.73    0.30
  -2  -8   4    0.65    0.28
   2   8  -4    0.94    0.36
  -2  -8   4    0.99    0.48
   2  -8  -3    2.36    0.46
   2   8  -3    3.02    0.58
  -2   8   3    2.01    0.47
   2   8  -3    2.61    0.64
  -2  -8   3    1.32    1.00
  -2  -8   3    2.49    0.58
  -2   8   2   13.92    1.16
   2   8  -2   14.77    1.23
  -2  -8   2   13.79    1.15
   2   8  -2   12.61    1.03
   2  -8  -2   12.86    1.00
  -2  -8   2   13.65    1.21
  -2  -8   1    1.15    0.46
   2  -8  -1    0.43    0.22
   2   8  -1    0.48    0.37
  -2  -8   1    0.98    0.38
   2   8  -1    0.86    0.28
  -2  -8   0   11.32    1.09
   2   8   0   11.02    1.08
  -2  -8   0   10.68    1.09
   2  -8   0   11.15    0.88
   2   8   1   16.85    1.37
  -2  -8  -1   17.78    1.38
   2  -8   1   16.69    1.17
  -2  -8  -1   16.33    1.33
  -2  -8  -2   10.43    1.07
   2  -8   2    9.50    0.87
  -2  -8  -2   11.46    1.12
   2   8   2   11.48    1.12
  -2  -8  -3    0.21    0.28
   2   8   3    0.18    0.34
   2  -8   3    0.48    0.35
  -2  -8  -3    0.00    0.35
  -2  -8  -4    1.72    0.49
   2   8   4    1.95    0.49
   2  -8   4    1.29    0.35
   2  -8   4    1.36    0.41
  -2  -8  -4    1.41    0.42
  -2  -8  -5    4.92    0.76
   2   8   5    4.85    0.72
  -2  -8  -5    4.26    0.67
   2  -8   5    4.43    0.57
   2  -8   5    4.50    0.65
  -2  -8  -6   11.70    1.07
   2   8   6   10.72    1.03
   2  -8   6   10.85    0.84
   2  -8   6   11.13    0.95
  -2  -8  -6   10.73    0.98
  -2  -8  -7    0.38    0.30
   2   8   7    0.31    0.31
  -2  -8  -7    0.27    0.25
   2  -8   7   -0.10    0.17
   2  -8   7    0.01    0.21
  -3   0  25    0.45    0.32
  -3   0  25    0.44    0.33
  -3   0  24    4.75    0.71
  -3   0  24    5.75    0.81
   3   0 -24    5.09    0.67
  -3   0  23    0.33    0.40
  -3   0  23   -0.45    0.39
   3   0 -23    0.50    0.39
   3   0 -22   32.35    1.88
  -3   0  22   31.50    2.08
  -3   0  22   33.18    2.13
   3   0 -21    0.38    0.34
  -3   0  21    0.67    0.52
  -3   0  21    0.46    0.41
   3   0 -21    0.29    0.28
  -3   0  20   53.63    2.86
  -3   0  20   53.46    2.89
   3   0 -20   48.93    2.32
   3   0 -20   52.17    2.56
   3   0 -20   49.70    2.52
   3   0 -19   -1.09    0.73
   3   0 -19    0.03    0.40
   3   0 -19   -0.21    0.29
  -3   0  19   -0.17    0.43
   3   0 -19   -0.75    0.86
   3   0 -19   -0.26    0.34
  -3   0  19   -0.21    0.43
   3   0 -18  186.82    9.57
   3   0 -18  203.31    5.16
   3   0 -18  185.80    9.01
   3   0 -18  188.48    4.74
  -3   0  18  198.71    5.58
  -3   0  18  201.88    5.56
   3   0 -18  193.01    5.05
   3   0 -17   -0.16    0.86
   3   0 -17    0.49    0.38
   3   0 -17   -0.19    0.39
   3   0 -17   -0.01    0.69
  -3   0  17    0.21    0.42
  -3   0  17   -0.33    0.48
   3   0 -17    0.17    0.38
   3   0 -16    1.98    0.55
   3   0 -16    1.77    0.58
  -3   0  16    3.23    0.74
   3   0 -16    2.90    1.40
  -3   0  16    1.79    0.53
   3   0 -16    2.30    1.14
   3   0 -16    2.94    0.62
   3   0 -15   -0.60    0.76
   3   0 -15    0.54    0.35
  -3   0  15   -0.06    0.47
  -3   0  15    0.33    0.35
   3   0 -15   -0.19    0.25
   3   0 -15   -0.18    0.30
  -3   0  15   -0.06    0.29
   3   0 -14   20.74    1.54
   3   0 -14   24.49    3.12
  -3   0  14   17.68    1.52
  -3   0  14   19.32    2.42
   3   0 -14   18.66    1.44
   3   0 -14   22.72    2.95
  -3   0  14   19.27    1.56
   3   0 -14   21.12    1.53
  -3   0  13    0.54    0.41
  -3   0  13    0.39    0.41
   3   0 -13    0.78    0.52
  -3   0  13    0.38    0.85
   3   0 -13    0.71    0.37
   3   0 -13    0.06    0.30
   3   0 -13   -0.92    0.93
   3   0 -13   -0.07    0.31
   3   0 -12   13.25    1.18
  -3   0  12   10.67    1.13
   3   0 -12   14.29    2.21
   3   0 -12   11.50    2.00
  -3   0  12    9.95    1.74
   3   0 -12   12.62    1.14
   3   0 -12   11.97    1.08
   3   0 -11    0.07    0.55
   3   0 -11    0.17    0.55
  -3   0  11   -0.50    0.53
  -3   0  11    0.13    0.25
   3   0 -10   15.81    2.14
   3   0 -10   14.30    2.03
  -3   0  10   13.77    1.13
  -3   0  10   13.42    1.89
   3   0  -9   30.04    2.94
  -3   0   9   25.99    2.51
   3   0  -9   24.31    2.62
   3   0  -8   -0.44    0.70
  -3   0   8    0.80    0.65
   3   0  -8   -0.08    0.46
   3   0  -7   -0.08    0.50
  -3   0   7   -0.20    0.55
   3   0  -7    1.16    0.71
   3   0  -6    9.99    1.41
   3   0  -6    8.12    1.35
   3   0  -5    0.10    0.48
   3   0  -5    0.01    0.52
   3   0  -4   89.82    3.96
   3   0  -4   93.01    3.86
  -3   0   4   92.18    4.04
   3   0  -3    0.83    0.48
   3   0  -3   -0.18    0.43
  -3   0   3   -0.21    0.49
   3   0  -2 2045.15   16.75
   3   0  -2 2038.97   17.85
   3   0  -1    0.36    0.65
   3   0  -1    0.55    0.60
  -3   0   1    1.83    0.87
  -3   0   0  146.65    4.60
   3   0   0  149.51    4.19
  -3   0  -1   -0.88    0.50
  -3   0  -2   14.11    1.34
  -3   0  -3    0.52    0.38
   3   0   4  736.53    6.24
  -3   0  -4  733.66    9.17
   3   0   5    0.11    0.19
  -3   0  -5    0.49    0.39
  -3   0  -6  961.14    9.54
  -3   0  -6  961.63   14.13
  -3   0  -7   -0.20    0.31
  -3   0  -7   -0.64    0.70
   3   0   7   -0.03    0.24
  -3   0  -8  402.56    9.90
   3   0   8  419.24    5.55
  -3   0  -9    1.07    0.80
   3   0   9    2.78    0.69
   3   0  10 4843.69   20.65
  -3   0 -10 4644.16   37.12
   3   0  11    0.18    0.32
   3   0  11    0.04    0.26
   3   0  11    0.79    0.46
  -3   0 -11    0.47    0.66
   3   0  12  171.44    4.21
  -3   0 -12  165.94    4.23
   3   0  12  166.65    4.23
  -3   0 -12  165.61    7.60
   3   0  12  155.95    4.11
   3   0  13   -0.51    0.37
  -3   0 -13    0.19    0.42
   3   0  13    0.03    0.25
  -3   0 -13    1.30    0.94
   3   0  13   -0.26    0.29
   3   0  13    0.67    0.37
   3   0  14   18.50    1.53
   3   0  14   21.72    1.63
  -3   0 -14   19.61    2.89
   3   0  14   20.84    1.62
  -3   0 -14   19.69    1.61
   3   0  14   22.24    1.65
   3   0  15    0.67    0.40
   3   0  15   -0.07    0.29
  -3   0 -15    0.63    1.02
   3   0  15    0.16    0.35
   3   0  15   -0.02    0.35
  -3   0 -15   -0.47    0.50
   3   0  16   65.96    2.94
   3   0  16   64.72    3.00
  -3   0 -16   61.11    5.31
   3   0  16   63.84    2.97
  -3   0 -16   62.79    2.84
   3   0  16   66.13    2.97
   3   0  17   -0.38    0.43
   3   0  17    0.05    0.41
  -3   0 -17    0.25    0.33
   3   0  17    0.66    0.55
  -3   0 -17    0.58    0.69
   3   0  18   12.97    1.35
   3   0  18   12.99    1.42
   3   0  18   11.96    1.39
  -3   0 -18   13.86    1.32
   3   0  19    0.25    0.38
  -3   0 -19    0.13    0.34
   3   0  19   -0.34    0.53
  -3   0 -19    0.40    0.83
   3   0  19    0.46    0.38
  -3   0 -20   -0.11    0.26
   3   0  20    0.59    0.35
   3   0  20    0.75    0.56
   3   0  20    0.16    0.33
   3   0  21   -0.35    0.41
   3   0  21   -0.30    0.35
   3   0  21   -0.44    0.48
   3   0  22   23.62    1.72
   3   0  22   22.13    1.48
   3   0  22   22.77    1.75
   3   0  23    0.42    0.38
   3   0  23   -0.09    0.36
   3   0  24  103.27    3.25
   3   0  24  103.41    3.03
   3   0  24  102.84    3.04
   3   0  25   -0.26    0.28
   3   0  25    0.27    0.23
  -3  -1  25    2.10    0.47
  -3   1  25    1.42    0.43
   3   1 -25    1.94    0.43
  -3  -1  25    1.29    0.35
  -3   1  25    1.48    0.34
   3   1 -25    1.09    0.36
  -3   1  24   13.10    1.13
   3   1 -24   13.71    1.15
  -3  -1  24   13.74    1.22
  -3  -1  24   11.90    1.08
   3   1 -24   12.99    1.10
  -3   1  24   12.99    1.17
  -3  -1  23    2.44    0.59
   3   1 -23    3.20    0.66
  -3  -1  23    3.19    0.62
  -3   1  23    3.28    0.67
  -3   1  23    3.14    0.65
  -3   1  22   94.79    3.56
  -3  -1  22  101.91    3.66
   3  -1 -22   97.94    3.42
  -3   1  22   96.73    3.56
  -3  -1  22  101.88    3.63
   3  -1 -22   98.38    2.89
   3   1 -22   98.98    3.48
   3   1 -21    2.86    0.63
  -3   1  21    3.07    0.73
   3  -1 -21    3.22    0.60
   3  -1 -21    3.06    0.60
  -3  -1  21    3.67    0.80
   3  -1 -21    2.60    0.70
  -3   1  21    3.72    0.80
  -3  -1  21    2.60    0.69
   3   1 -20   -0.04    0.38
   3  -1 -20    0.06    0.43
   3   1 -20   -0.85    1.07
   3  -1 -20    0.39    0.42
   3   1 -20   -1.95    1.65
   3  -1 -20   -0.48    0.34
  -3  -1  20    0.60    0.34
  -3   1  20    0.30    0.40
  -3  -1  20   -0.01    0.39
  -3   1  20    0.08    0.49
   3   1 -20   -0.16    0.34
   3   1 -19    6.89    1.04
  -3  -1  19    6.89    1.02
   3  -1 -19    8.49    1.13
   3   1 -19    6.66    1.92
  -3   1  19    6.10    1.03
   3   1 -19    6.21    2.07
   3  -1 -19    4.71    0.74
   3   1 -19    6.60    0.87
  -3   1  19    5.13    0.90
  -3  -1  19    5.96    1.00
   3  -1 -19    7.79    0.99
   3   1 -18    0.25    0.46
   3  -1 -18    0.54    0.33
   3  -1 -18    0.16    0.90
   3   1 -18   -0.14    0.73
   3   1 -18    1.36    1.20
   3  -1 -18    0.76    0.50
   3  -1 -18    0.59    0.36
  -3  -1  18    0.20    0.42
  -3   1  18    0.28    0.39
  -3  -1  18    0.06    0.39
   3   1 -18    0.75    0.47
  -3   1  18    0.17    0.43
   3   1 -17    6.13    0.99
   3   1 -17    6.06    1.69
   3  -1 -17    3.33    1.32
   3  -1 -17    6.04    0.90
  -3   1  17    6.14    1.08
   3   1 -17    5.46    1.71
   3   1 -17    7.59    0.98
   3  -1 -17    5.73    0.94
  -3  -1  17    4.36    0.84
  -3  -1  17    6.85    1.10
   3  -1 -17    3.98    0.70
  -3   1  17    5.15    0.93
   3  -1 -16  122.78    4.10
   3   1 -16  132.16    7.47
   3  -1 -16  120.61    3.59
  -3  -1  16  134.24    4.33
   3   1 -16  125.59    7.55
  -3   1  16  140.98    7.13
  -3   1  16  125.15    4.23
   3  -1 -16  127.40    3.99
  -3  -1  16  118.02    4.10
   3   1 -16  122.46    3.72
  -3   1  16  123.22    4.27
   3   1 -16  127.05    3.88
   3  -1 -16  131.84    7.18
   3  -1 -16  110.53    7.21
   3   1 -16  124.02    4.10
   3   1 -15  193.79    8.94
  -3   1  15  164.12    4.82
   3  -1 -15  170.93    8.01
  -3   1  15  165.56    7.58
   3   1 -15  168.04    8.47
  -3  -1  15  167.74    4.75
  -3   1  15  170.39    4.79
   3  -1 -15  179.83    4.65
  -3  -1  15  173.41    4.76
   3  -1 -15  153.01    8.21
   3   1 -15  169.73    4.42
   3   1 -15  164.19    4.25
   3   1 -15  167.84    4.62
   3  -1 -15  165.68    4.13
   3  -1 -15  172.11    4.70
   3   1 -14    7.26    1.70
   3  -1 -14    7.20    1.71
   3   1 -14    6.38    0.86
   3   1 -14    7.36    1.01
  -3  -1  14    6.42    0.94
  -3   1  14    7.49    0.99
   3  -1 -14    6.28    1.52
  -3  -1  14    6.53    1.39
  -3   1  14    6.82    0.99
   3  -1 -14    8.15    1.01
  -3  -1  14    7.67    1.05
   3   1 -14    7.82    0.92
   3  -1 -14    7.92    0.97
   3   1 -14    4.27    1.39
   3  -1 -13  405.58    6.80
   3  -1 -13  416.32   11.78
  -3  -1  13  399.13    6.85
   3   1 -13  417.60   12.58
  -3   1  13  414.98    6.93
   3   1 -13  410.12   12.05
   3  -1 -13  416.83    6.81
  -3  -1  13  424.41   10.91
  -3  -1  13  414.61    6.83
  -3   1  13  416.14    7.19
   3  -1 -13  431.02   12.59
   3   1 -13  421.51    6.90
   3   1 -13  418.51    6.63
   3   1 -13  398.96    6.32
  -3  -1  12  526.81    7.34
   3  -1 -12  519.12    7.42
   3   1 -12  507.78    7.09
   3  -1 -12  484.98   12.78
   3   1 -12  509.70    6.93
   3   1 -12  510.47   13.01
  -3  -1  12  504.39    7.39
   3   1 -12  507.13   13.37
  -3  -1  12  537.42   12.05
   3  -1 -12  499.67   12.55
   3  -1 -12  515.75    7.33
  -3   1  12  517.07    7.38
  -3   1  12  511.12    7.64
   3   1 -12  511.95    7.39
   3  -1 -11  257.87    8.95
  -3   1  11  257.25    4.96
   3   1 -11  264.79    9.02
   3  -1 -11  258.22    5.08
  -3  -1  11  259.41    8.20
   3  -1 -11  249.36    8.61
   3   1 -11  251.88    9.06
   3   1 -11  253.44    4.99
  -3  -1  11  263.09    4.95
   3   1 -11  258.17    4.89
   3  -1 -11  259.38    5.04
  -3  -1  10   93.10    4.82
   3   1 -10   87.93    5.05
   3  -1 -10   92.75    5.12
  -3   1  10   88.11    2.77
   3   1 -10   78.36    4.87
  -3  -1  10   88.11    2.72
   3  -1 -10   85.30    4.86
   3  -1  -9    1.28    0.87
   3   1  -9    0.54    0.67
  -3  -1   9   -0.15    0.52
   3  -1  -9    0.23    0.54
   3   1  -9    0.22    0.68
   3   1  -8   54.01    3.63
   3  -1  -8   46.33    3.34
   3  -1  -8   52.52    3.59
  -3  -1   8   51.71    3.46
   3   1  -8   53.16    3.77
   3   1  -7  348.32    8.84
   3  -1  -7  348.98    8.53
   3   1  -7  358.23    9.14
   3  -1  -7  349.82    8.95
  -3  -1   7  345.33    8.66
   3   1  -6  700.57   12.06
   3  -1  -6  699.75   11.47
   3   1  -6  713.38   12.25
  -3  -1   6  714.39   12.16
   3  -1  -6  673.37   11.97
   3   1  -5  555.06    4.93
   3   1  -5  570.72   10.66
   3  -1  -5  562.53    9.72
   3   1  -5  582.95   10.57
  -3  -1   5  561.51   10.58
   3  -1  -5  561.97   10.68
  -3   1   4  180.95    2.93
   3  -1  -4  189.87    4.31
   3   1  -4  189.99    6.04
  -3  -1   4  190.89    6.06
   3  -1  -4  192.43    5.39
   3   1  -4  182.95    3.33
   3   1  -3   78.42    3.77
   3  -1  -3   77.98    2.46
  -3  -1   3   75.48    3.71
   3   1  -3   79.74    3.56
   3  -1  -3   75.57    3.21
   3   1  -3   70.38    2.29
   3  -1  -2  669.88    6.26
   3  -1  -2  692.42    9.09
   3   1  -2  704.59   10.04
  -3  -1   2  645.24   10.67
   3   1  -2  670.70    7.63
   3  -1  -1    7.48    0.92
   3   1  -1    6.79    0.94
  -3  -1   1    7.37    1.18
   3  -1  -1    7.00    0.58
   3   1  -1    6.01    0.81
  -3  -1   0   87.76    2.03
   3  -1   0   91.19    2.88
  -3  -1   0   85.78    3.78
   3   1   0   88.79    3.25
   3   1   0   89.11    3.12
   3  -1   0   90.42    1.94
  -3  -1  -1  582.06    5.45
   3   1   1  620.07    8.72
  -3  -1  -1  589.42    9.75
   3   1   1  639.90    8.19
   3  -1   1  608.77    6.87
   3   1   2   69.54    3.09
  -3  -1  -2   63.18    2.00
   3  -1   2   64.49    2.03
  -3  -1  -2   64.36    3.19
  -3  -1  -3  435.95    5.98
   3  -1   3  455.20    4.77
  -3  -1  -3  435.64    8.24
   3   1   3  450.99    8.23
   3  -1   4  198.29    2.67
  -3  -1  -4  192.87    5.45
  -3   1  -4  189.55    4.47
   3   1   4  194.78    5.70
  -3  -1  -4  190.45    4.48
  -3  -1  -5   72.08    3.03
  -3  -1  -5   76.13    3.40
  -3   1  -5   73.76    2.58
   3  -1   5   64.40    1.14
   3   1   5   71.34    2.05
  -3   1  -5   71.80    3.71
  -3  -1  -5   68.09    3.62
   3   1   5   74.02    3.69
   3  -1   5   77.31    2.10
  -3   1  -6  175.22    3.40
  -3   1  -6  166.59    5.89
  -3  -1  -6  170.80    5.95
   3  -1   6  177.84    3.31
   3   1   6  171.75    3.31
  -3   1  -7  498.90   10.64
  -3  -1  -7  489.83   10.46
   3   1   7  495.52   10.34
   3   1   7  476.19    5.75
   3   1   8  429.68    5.63
   3   1   8  427.74   10.01
  -3   1  -8  424.69   10.29
  -3  -1  -8  425.43   10.17
  -3  -1  -8  409.05    7.58
   3  -1   8  442.06    5.69
  -3   1  -9    8.17    1.63
  -3  -1  -9    9.15    1.68
   3  -1   9    6.43    0.71
   3   1   9    5.02    0.64
  -3   1 -10   91.14    5.25
  -3  -1 -10   91.80    5.22
   3  -1  10   90.24    2.80
   3   1  10   90.44    2.83
   3   1  11   28.26    1.72
   3   1  11   27.00    1.71
  -3  -1 -11   29.23    1.86
   3  -1  11   30.03    1.69
  -3   1 -11   29.34    3.11
  -3  -1 -11   31.81    3.25
   3  -1  11   30.93    1.78
   3  -1  11   32.38    1.77
   3   1  11   28.55    1.69
   3  -1  12   43.63    2.17
  -3  -1 -12   49.41    2.46
   3   1  12   44.05    2.24
   3  -1  12   41.57    2.09
   3   1  12   45.92    2.25
   3  -1  12   44.99    2.08
  -3   1 -12   39.30    3.79
  -3  -1 -12   43.90    3.94
   3  -1  12   42.20    2.11
   3   1  12   40.77    2.10
   3   1  12   44.00    2.22
   3  -1  12   43.76    2.11
   3  -1  13   16.88    1.59
   3  -1  13   44.37    3.37
  -3   1 -13   16.18    3.79
   3  -1  13   23.47    2.36
   3  -1  13   42.22    2.88
   3  -1  14    7.03    1.00
   3   1  14    5.55    0.83
   3  -1  14    5.78    0.88
   3  -1  14    5.43    0.78
   3   1  14    5.76    0.86
  -3  -1 -14    5.85    0.93
  -3   1 -14    6.37    1.69
  -3  -1 -14    5.09    1.39
   3  -1  14    5.74    0.88
   3   1  14    4.98    0.78
   3   1  14    6.42    0.98
   3   1  15  129.10    4.11
   3  -1  15  128.76    4.12
  -3   1 -15  137.64    7.78
  -3  -1 -15  124.65    7.32
  -3  -1 -15  125.33    4.23
   3   1  15  124.84    4.07
   3  -1  15  135.95    4.22
   3   1  15  130.82    4.16
   3   1  15  126.25    4.16
   3  -1  15  134.28    4.12
   3  -1  15  125.23    3.66
   3  -1  16    5.08    0.75
   3  -1  16    5.26    0.86
  -3  -1 -16    5.85    0.97
   3  -1  16    5.33    0.84
   3   1  16    5.30    0.91
  -3   1 -16    6.30    1.81
  -3  -1 -16    7.14    1.83
   3   1  16    6.76    1.00
   3   1  16    4.81    0.86
   3   1  16    5.65    0.92
   3  -1  16    5.94    0.94
   3   1  17    5.61    0.94
   3  -1  17    4.13    0.78
  -3  -1 -17    4.83    0.91
   3   1  17    3.68    0.88
  -3   1 -17    3.77    1.39
  -3  -1 -17    4.71    1.79
   3  -1  17    4.99    0.86
   3   1  17    4.76    0.94
   3  -1  17    4.65    0.85
   3   1  17    3.64    0.77
   3   1  18  117.36    3.99
   3  -1  18  117.32    3.96
   3  -1  18  116.09    4.13
  -3   1 -18  108.01    7.33
  -3  -1 -18  116.43    7.51
  -3  -1 -18  120.29    4.20
   3  -1  18  120.36    4.20
   3   1  18  115.76    4.16
   3   1  18  112.82    4.14
   3  -1  19    1.78    0.51
   3   1  19    1.27    0.56
   3  -1  19    1.06    0.56
   3   1  19    1.61    0.51
   3   1  19    2.20    0.68
  -3  -1 -19    1.66    0.61
  -3   1 -19    2.65    1.35
  -3  -1 -19    1.20    0.99
   3  -1  19    2.14    0.69
   3   1  20  182.57    4.71
   3   1  20  181.07    5.16
  -3  -1 -20  187.42    9.50
  -3   1 -20  180.56    9.45
  -3  -1 -20  187.80    5.00
   3  -1  20  185.55    5.09
   3  -1  20  190.81    5.23
   3   1  20  183.79    5.20
   3   1  21   45.28    2.24
   3   1  21   45.52    2.49
  -3  -1 -21   44.72    2.33
   3  -1  21   44.47    2.44
   3  -1  21   46.89    2.55
   3   1  22  168.70    3.97
   3   1  22  170.92    4.69
  -3  -1 -22  166.87    4.14
   3  -1  22  168.39    4.42
   3   1  22  167.25    4.50
   3  -1  22  163.09    4.41
   3  -1  22  163.83    4.54
  -3  -1 -23   16.32    1.18
   3  -1  23   17.55    1.40
   3   1  23   16.19    1.32
   3  -1  23   17.53    1.33
   3  -1  23   14.38    1.23
   3   1  23   17.60    1.42
   3   1  23   15.98    1.10
   3  -1  24   18.91    1.34
   3  -1  24   16.45    1.17
   3   1  24   18.78    1.36
   3  -1  24   18.61    1.27
   3   1  24   19.69    1.32
   3  -1  25    3.62    0.55
   3  -1  25    3.78    0.51
   3   1  25    3.38    0.49
   3  -1  25    4.59    0.57
   3   2 -24    2.98    0.45
  -3   2  24    4.19    0.63
  -3  -2  24    2.98    0.53
  -3   2  24    4.24    0.66
   3   2 -24    3.26    0.60
  -3  -2  24    2.59    0.51
   3  -2 -23   11.33    1.09
   3   2 -23   11.28    1.01
  -3   2  23   11.88    1.14
  -3  -2  23   13.43    1.19
  -3  -2  23   12.64    1.14
  -3   2  23   11.48    1.10
   3   2 -23   11.54    1.15
   3   2 -22    2.39    0.59
   3  -2 -22    3.07    0.66
   3  -2 -22    2.07    0.46
  -3   2  22    1.79    0.48
  -3  -2  22    3.04    0.65
  -3   2  22    2.00    0.53
  -3  -2  22    2.55    0.64
   3   2 -22    2.03    0.60
   3  -2 -21   65.76    2.94
  -3   2  21   62.38    2.84
  -3  -2  21   67.01    2.91
   3   2 -21   66.37    2.80
   3  -2 -21   63.00    2.49
  -3   2  21   63.30    2.93
  -3  -2  21   63.21    2.92
   3   2 -21   64.28    2.98
  -3   2  20   98.95    3.85
   3  -2 -20  100.22    3.76
   3   2 -20  101.19    3.84
  -3   2  20  100.69    3.72
  -3  -2  20  102.91    3.71
  -3  -2  20  104.78    3.88
   3  -2 -20  108.21    3.48
   3  -2 -19   28.03    2.06
   3  -2 -19   27.23    3.61
   3   2 -19   25.61    3.62
  -3  -2  19   31.00    2.09
  -3   2  19   32.33    2.19
  -3  -2  19   31.51    2.18
  -3   2  19   31.89    2.25
   3  -2 -19   30.61    1.95
   3   2 -19   30.46    2.14
   3  -2 -18   35.54    4.29
   3  -2 -18   34.28    2.27
   3   2 -18   31.35    3.65
   3   2 -18   33.44    4.10
   3  -2 -18   35.22    2.15
  -3   2  18   33.82    2.23
  -3  -2  18   34.96    2.22
  -3  -2  18   32.61    2.25
  -3   2  18   33.96    2.36
   3   2 -18   32.91    2.25
   3  -2 -17   16.42    2.83
   3   2 -17   15.16    2.48
  -3   2  17   16.32    1.64
   3  -2 -17   16.33    1.56
   3   2 -17   15.69    2.79
   3  -2 -17   16.69    1.51
  -3  -2  17   17.60    1.63
  -3   2  17   18.02    1.64
  -3  -2  17   16.12    1.59
  -3   2  17   13.75    2.42
   3   2 -17   16.70    1.62
   3  -2 -16   25.02    3.41
   3   2 -16   29.48    3.51
  -3   2  16   28.91    2.07
   3   2 -16   22.95    3.37
   3   2 -16   30.05    1.92
   3  -2 -16   27.68    2.02
  -3  -2  16   26.96    1.93
  -3  -2  16   24.87    1.91
  -3   2  16   30.24    2.20
   3  -2 -16   28.05    1.96
   3   2 -16   25.52    1.95
   3  -2 -15  147.12    8.12
   3  -2 -15  153.41    4.63
   3   2 -15  148.79    7.69
   3   2 -15  156.46    8.62
  -3   2  15  157.11    4.64
  -3  -2  15  148.97    4.37
  -3  -2  15  153.76    4.65
  -3   2  15  153.86    4.84
   3   2 -15  153.55    4.29
   3  -2 -15  156.54    4.54
   3   2 -15  151.80    4.67
   3   2 -14    4.01    0.77
   3  -2 -14    4.13    1.40
   3   2 -14    4.08    1.32
   3  -2 -14    2.39    0.83
   3  -2 -14    3.54    0.71
   3   2 -14    4.00    1.38
  -3  -2  14    4.62    0.78
   3  -2 -14    3.54    0.72
   3   2 -14    2.85    0.64
  -3   2  14    4.67    0.85
  -3  -2  14    4.33    0.76
  -3   2  14    4.40    0.87
   3   2 -13    1.93    0.97
   3  -2 -13    2.58    1.17
   3  -2 -13    0.99    0.93
  -3   2  13    1.52    0.53
   3   2 -13    1.53    0.51
   3   2 -13    0.98    0.80
   3   2 -13    2.13    0.53
   3  -2 -13    0.50    0.33
  -3  -2  13    1.92    0.51
  -3   2  13    1.19    0.52
  -3  -2  13    0.80    0.28
  -3  -2  13    1.70    0.62
   3  -2 -13    1.54    0.56
   3  -2 -12    8.37    1.02
   3  -2 -12    5.94    1.49
  -3   2  12    7.34    1.01
   3   2 -12    7.85    1.87
   3  -2 -12    6.77    0.93
   3   2 -12    7.88    1.64
   3   2 -12    8.03    0.97
  -3  -2  12    9.92    1.73
  -3  -2  12    8.98    0.99
   3  -2 -12    8.32    1.85
   3   2 -12    9.04    1.07
  -3   2  12    7.90    0.94
  -3  -2  12    9.02    1.06
   3   2 -11   -0.14    0.29
   3  -2 -11   -0.03    0.39
   3  -2 -11    0.53    0.59
   3   2 -11    1.17    0.87
   3  -2 -11    0.24    0.60
  -3   2  11    0.81    0.41
   3  -2 -11   -0.20    0.39
   3   2 -11    0.67    1.04
   3   2 -11    0.95    0.52
  -3  -2  11   -0.10    0.56
  -3   2  11    0.31    0.39
  -3  -2  11    0.40    0.28
  -3  -2  11    0.17    0.39
   3  -2 -10   87.37    5.22
  -3   2  10   88.43    2.85
  -3  -2  10   89.26    4.93
   3   2 -10   92.69    5.53
   3  -2 -10   90.52    3.02
  -3  -2  10   88.90    2.78
   3  -2 -10   86.02    5.01
   3   2 -10   90.41    5.25
   3   2 -10   95.12    3.04
   3  -2 -10   84.27    2.94
   3   2 -10   90.90    3.16
   3  -2  -9 3707.98   31.19
   3   2  -9 3889.80   33.35
   3  -2  -9 3836.55   33.09
  -3   2   9 3730.56   17.64
  -3  -2   9 3790.24   31.84
   3   2  -9 3779.49   33.88
   3  -2  -9 3834.04   19.11
  -3  -2   9 3853.87   17.30
   3   2  -9 3856.09   19.70
   3   2  -8 1669.94   21.24
   3  -2  -8 1675.35   20.69
   3   2  -8 1806.22   22.51
   3  -2  -8 1765.29   20.32
  -3  -2   8 1722.18   21.25
   3  -2  -7  183.26    6.20
   3   2  -7  169.74    6.66
  -3  -2   7  178.11    6.70
   3  -2  -7  185.53    6.57
   3   2  -7  172.34    4.14
   3   2  -7  179.25    6.81
   3  -2  -6  278.15    7.24
   3  -2  -6  269.25    7.46
  -3  -2   6  267.69    8.08
   3   2  -6  294.71    8.36
   3   2  -6  247.51    5.12
  -3   2   6  263.19    4.93
   3  -2  -5  129.40    4.67
   3   2  -5  117.40    5.32
  -3  -2   5  120.54    5.34
   3   2  -5  127.47    5.24
   3  -2  -5  126.37    4.87
   3   2  -5  122.90    3.73
  -3   2   5  120.21    3.50
   3  -2  -4    0.73    0.40
  -3   2   4   -0.20    0.24
   3  -2  -4    0.04    0.43
   3   2  -4    0.27    0.59
  -3  -2   4   -0.13    0.66
   3   2  -4    0.30    0.28
   3  -2  -3  140.61    4.34
   3  -2  -3  138.65    4.52
  -3  -2   3  143.84    5.70
   3   2  -3  146.85    5.14
   3   2  -3  140.54    4.24
  -3   2   3  149.29    4.23
  -3  -2   3  146.83    4.52
   3  -2  -2  482.57    7.63
  -3  -2   2  460.20   10.14
   3   2  -2  477.14    8.78
   3   2  -2  473.55    7.96
   3  -2  -2  481.25    7.84
  -3  -2   2  481.23    7.82
  -3  -2   1  922.30   10.54
   3  -2  -1  941.12   10.09
  -3  -2   1  914.72   14.17
   3   2  -1  922.88   11.56
  -3  -2   0  875.02   10.21
   3  -2   0  918.88    9.01
   3   2   0  898.43   11.73
  -3  -2   0  875.89   13.66
   3   2   0  981.92   11.26
   3  -2   0  945.59   10.24
  -3  -2  -1   13.61    1.32
   3   2   1   15.05    1.32
  -3  -2  -1   15.37    1.90
   3   2   1   14.00    1.56
   3  -2   1   15.35    1.32
  -3  -2  -2   50.16    2.55
   3  -2   2   52.71    2.47
   3   2   2   51.97    2.18
   3   2   2   51.59    3.02
  -3  -2  -2   48.83    3.24
  -3  -2  -3    0.10    0.29
   3   2   3    0.48    0.23
  -3  -2  -3    0.23    0.59
   3  -2   3    0.23    0.28
   3   2   3    0.61    0.55
  -3  -2  -4  211.25    6.70
  -3   2  -4  217.22    6.26
  -3  -2  -4  214.25    6.23
  -3  -2  -4  208.08    5.73
   3   2   4  218.77    6.66
  -3  -2  -5  291.14    7.21
  -3  -2  -5  280.17    7.73
  -3   2  -5  280.64    7.41
  -3  -2  -5  285.12    7.44
   3   2   5  286.06    7.91
  -3  -2  -6   12.97    1.64
  -3   2  -6   11.41    1.00
  -3  -2  -6   13.83    1.77
   3   2   6   13.24    1.80
  -3  -2  -6   13.47    1.71
  -3   2  -6   11.70    1.65
   3  -2   6   12.02    0.88
   3   2   6   12.91    0.93
  -3  -2  -7    0.71    0.47
  -3  -2  -7    0.34    0.49
  -3   2  -7    0.64    0.68
  -3  -2  -7   -0.22    0.46
   3  -2   7    0.06    0.25
   3   2   7    0.31    0.23
   3   2   7    0.59    0.56
  -3  -2  -8    2.60    0.91
   3   2   8    1.85    0.86
  -3  -2  -8    2.85    0.81
   3   2   8    3.72    0.55
  -3   2  -8    1.93    0.88
  -3  -2  -8    3.67    1.04
   3  -2   8    2.53    0.47
   3  -2   9   21.06    1.42
  -3  -2  -9   23.75    2.55
   3   2   9   21.80    1.51
  -3  -2  -9   18.70    2.06
  -3   2  -9   21.20    2.51
   3   2   9   21.56    2.54
   3  -2   9   20.84    1.29
   3   2   9   22.49    1.36
   3  -2   9   21.91    1.48
  -3  -2  -9   20.56    2.43
   3   2  10   92.08    5.30
  -3  -2 -10   83.73    5.02
   3   2  10   87.47    3.12
   3  -2  10   98.19    3.17
  -3  -2 -10   90.55    3.32
   3   2  10   86.97    3.04
   3  -2  10   92.54    3.01
  -3   2 -10   88.68    5.19
  -3  -2 -10   92.18    5.21
   3  -2  10   97.35    2.94
   3   2  10   90.42    2.87
   3  -2  10   93.44    3.12
   3   2  11   83.59    3.08
   3  -2  11   86.74    3.08
  -3  -2 -11   79.23    5.13
   3   2  11   81.16    3.07
  -3  -2 -11   81.15    3.23
   3  -2  11   84.79    3.03
   3   2  11   85.78    5.37
   3  -2  11   85.44    2.99
  -3   2 -11   91.36    5.50
  -3  -2 -11   85.32    5.22
   3   2  11   82.50    3.10
   3  -2  11   83.93    2.97
   3  -2  11   89.64    2.91
   3   2  11   84.82    2.88
   3  -2  12  228.52    5.14
  -3  -2 -12  234.98    9.23
  -3  -2 -12  225.40    5.55
   3   2  12  223.71    5.25
   3   2  12  231.95    5.33
   3   2  12  228.98    5.20
  -3   2 -12  240.99    9.31
  -3  -2 -12  231.88    8.98
   3  -2  12  223.69    5.00
   3  -2  12  241.37    4.97
   3   2  12  220.69    4.83
   3  -2  12  230.52    5.11
   3   2  13  333.00    6.45
   3  -2  13  341.40    6.42
  -3  -2 -13  327.87   11.33
  -3   2 -13  326.94   11.22
  -3  -2 -13  346.22   11.33
  -3  -2 -13  342.18    6.96
   3   2  13  336.60    6.67
   3   2  13  336.65    6.59
   3  -2  13  329.62    6.32
   3   2  13  331.75    6.14
   3  -2  13  348.56    6.38
   3  -2  13  354.36    6.24
   3  -2  14   88.29    3.38
  -3  -2 -14  102.21    6.67
   3  -2  14   87.74    3.27
   3   2  14   86.21    3.43
  -3   2 -14   86.08    5.90
  -3  -2 -14   87.54    5.90
   3   2  14   87.50    3.37
   3  -2  14   86.45    3.32
   3  -2  14   88.44    3.22
   3   2  14   86.55    3.26
   3   2  14   85.88    3.50
  -3  -2 -14   87.16    3.63
   3   2  15    1.63    0.53
  -3  -2 -15    3.23    1.42
   3   2  15    4.08    0.79
   3  -2  15    1.57    0.54
   3  -2  15    1.62    0.47
  -3  -2 -15    2.11    0.68
   3   2  15    1.72    0.61
  -3   2 -15    0.59    0.86
  -3  -2 -15    2.08    1.12
   3   2  15    2.52    0.66
   3  -2  15    1.43    0.56
   3  -2  15    2.05    0.58
  -3  -2 -16  164.87    8.91
   3   2  16  166.77    4.86
   3  -2  16  160.74    4.72
  -3   2 -16  156.47    8.37
  -3  -2 -16  163.35    8.40
   3  -2  16  167.25    4.85
   3  -2  16  172.20    4.74
   3   2  16  165.36    4.75
  -3  -2 -16  162.84    5.10
   3   2  16  165.48    5.00
   3   2  16  162.87    4.78
   3  -2  16  164.30    4.70
  -3  -2 -17   -0.17    0.40
   3   2  17    1.80    0.66
   3   2  17    0.20    0.45
   3  -2  17    0.31    0.49
   3   2  17   -0.01    0.35
  -3   2 -17   -1.23    1.00
  -3  -2 -17    1.56    1.15
  -3  -2 -17    0.06    0.79
   3   2  17    0.49    0.44
   3  -2  17    0.25    0.38
   3  -2  17    0.13    0.34
   3   2  18   11.85    1.30
  -3  -2 -18    9.16    1.93
   3   2  18   10.40    1.29
   3  -2  18    9.69    1.22
  -3   2 -18   10.34    2.29
  -3  -2 -18    8.73    2.02
   3   2  18   10.24    1.29
   3  -2  18    9.07    1.14
   3   2  18   10.50    1.24
   3  -2  18    9.34    1.20
  -3  -2 -18   11.06    1.39
  -3  -2 -19    5.71    1.84
   3   2  19    2.63    0.64
   3   2  19    4.48    0.78
   3   2  19    2.86    0.69
   3  -2  19    4.57    0.85
  -3  -2 -19    3.80    0.83
  -3   2 -19    5.39    1.79
  -3  -2 -19    5.30    1.64
   3  -2  19    4.34    0.82
   3  -2  19    4.02    0.81
   3  -2  20    0.33    0.28
   3   2  20    0.43    0.47
   3   2  20    0.37    0.45
  -3  -2 -20    1.17    0.54
   3  -2  20    0.31    0.46
   3   2  20    0.07    0.35
   3  -2  20    0.19    0.36
  -3  -2 -21    2.00    0.58
   3  -2  21    1.61    0.45
   3   2  21    1.54    0.44
   3   2  21    1.71    0.49
   3  -2  21    1.74    0.55
   3   2  21    1.71    0.56
   3  -2  21    2.16    0.56
   3   2  22   16.79    1.21
   3   2  22   17.66    1.42
   3  -2  22   16.57    1.29
  -3  -2 -22   17.84    1.45
   3  -2  22   15.03    1.31
   3  -2  22   16.25    1.31
   3   2  22   16.54    1.38
   3   2  23    0.80    0.26
   3  -2  23    1.72    0.45
  -3   2 -23    0.50    0.36
   3  -2  23    1.41    0.46
   3  -2  23    2.32    0.49
  -3  -2 -23    1.77    0.43
  -3  -2 -24   68.02    2.18
   3  -2  24   68.13    2.11
   3  -2  24   73.13    2.32
   3   2  24   71.52    2.32
   3  -2  24   75.30    2.57
  -3   2 -24   72.55    2.46
  -3   3  23  141.87    3.41
   3  -3 -23  151.37    3.65
   3   3 -22    7.82    1.00
   3  -3 -22    8.88    0.83
  -3  -3  22    8.35    0.95
   3  -3 -22    8.00    0.93
  -3   3  22    6.13    0.81
   3   3 -22    6.85    0.71
   3  -3 -21   97.80    3.38
   3   3 -21   95.09    2.89
   3  -3 -21   94.78    2.94
   3   3 -21   99.07    3.54
  -3  -3  21   99.48    3.43
  -3  -3  21   94.59    2.99
  -3   3  21   95.55    3.06
  -3   3  21   91.70    3.30
   3   3 -20   14.20    1.22
   3  -3 -20   13.42    1.39
   3  -3 -20   15.15    1.29
  -3  -3  20   13.91    1.37
  -3  -3  20   13.90    1.23
  -3   3  20   15.30    1.32
  -3   3  20   12.26    1.32
   3   3 -20   14.95    1.50
   3   3 -19    4.34    0.75
   3  -3 -19    4.05    0.86
   3   3 -19    4.67    0.91
  -3  -3  19    4.39    0.70
  -3   3  19    6.49    0.90
  -3  -3  19    6.31    0.98
  -3   3  19    4.21    0.87
   3  -3 -19    4.10    0.73
   3   3 -18    1.81    0.59
  -3   3  18    2.94    0.76
   3  -3 -18    0.16    0.74
   3   3 -18    3.45    0.71
   3   3 -18    3.36    1.52
   3  -3 -18    2.49    0.59
  -3  -3  18    2.31    0.59
   3  -3 -18    2.51    0.72
  -3   3  18    2.39    0.57
  -3  -3  18    2.18    0.70
   3  -3 -17   46.82    4.80
  -3  -3  17   52.96    2.85
   3  -3 -17   49.51    2.63
   3   3 -17   51.01    5.27
   3  -3 -17   51.57    2.77
   3   3 -17   47.32    2.36
   3   3 -17   46.33    2.43
  -3  -3  17   47.42    2.39
  -3   3  17   51.81    2.58
  -3   3  17   49.09    2.83
   3   3 -17   46.05    2.73
   3   3 -16   43.99    2.39
   3  -3 -16   43.54    4.60
   3   3 -16   40.10    3.95
   3  -3 -16   42.18    2.44
   3   3 -16   43.83    4.82
  -3  -3  16   43.62    2.29
  -3   3  16   46.06    2.39
   3   3 -16   43.78    2.32
  -3   3  16   41.43    2.60
   3  -3 -16   48.15    2.69
   3   3 -16   43.04    2.63
  -3  -3  16   45.73    2.66
   3   3 -15    0.47    0.41
   3   3 -15    1.10    1.16
   3  -3 -15    0.40    0.41
  -3  -3  15    0.66    0.45
   3  -3 -15    0.61    0.33
  -3  -3  15    0.29    0.25
  -3   3  15    0.53    0.32
  -3  -3  15    0.67    0.40
  -3   3  15    0.76    0.44
   3   3 -15    0.47    0.39
   3  -3 -15    1.81    1.07
   3   3 -14    3.55    0.74
   3  -3 -14    2.86    1.16
   3  -3 -14    1.77    0.48
   3   3 -14    3.22    1.19
   3   3 -14    2.66    1.44
  -3  -3  14    2.21    0.66
   3  -3 -14    2.84    0.73
  -3  -3  14    3.58    0.68
  -3   3  14    2.99    0.67
  -3   3  14    1.59    0.57
  -3  -3  14    2.97    0.70
   3   3 -14    2.70    0.82
   3   3 -13   29.43    2.09
   3  -3 -13   29.60    2.01
  -3  -3  13   29.83    2.06
   3   3 -13   31.08    3.49
   3  -3 -13   28.30    1.93
   3   3 -13   29.83    1.91
  -3   3  13   28.80    2.13
   3   3 -13   29.62    3.69
   3  -3 -13   31.38    3.62
  -3   3  13   31.39    1.90
  -3  -3  13   29.42    1.84
  -3  -3  13   28.50    2.01
   3   3 -12    6.20    0.99
   3   3 -12    6.78    0.89
  -3   3  12    9.96    1.07
   3  -3 -12    5.57    1.52
   3   3 -12    7.11    1.56
  -3  -3  12    5.31    0.92
  -3  -3  12    7.06    1.59
   3  -3 -12    5.57    0.86
   3  -3 -12    7.75    1.04
  -3  -3  12    8.07    1.05
  -3  -3  11  253.80    4.90
   3  -3 -11  255.01    9.76
   3   3 -11  253.19    9.37
  -3  -3  11  250.58    8.96
   3   3 -11  240.48    9.93
  -3   3  11  262.87    5.08
   3  -3 -11  244.72    5.36
  -3  -3  11  243.20    5.56
   3   3 -11  242.69    5.22
   3  -3 -11  239.31    5.47
   3   3 -11  239.07    5.63
   3   3 -10  115.42    3.55
   3  -3 -10  125.59    6.58
   3   3 -10  118.13    6.28
   3  -3 -10  116.93    3.63
  -3   3  10  124.38    3.38
  -3  -3  10  128.28    6.39
  -3  -3  10  119.83    3.24
  -3  -3  10  112.13    3.68
   3  -3 -10  116.60    3.71
   3   3 -10  111.86    3.75
  -3  -3   9  126.49    3.19
   3  -3  -9  131.60    6.45
   3   3  -9  126.28    6.40
   3  -3  -9  129.17    3.64
  -3  -3   9  132.38    6.44
   3  -3  -9  133.79    4.01
  -3   3   9  129.94    3.32
  -3  -3   9  124.46    3.77
   3  -3  -9  133.17    3.87
   3   3  -9  130.73    3.71
   3   3  -9  125.72    3.91
   3   3  -8   25.90    1.63
   3  -3  -8   25.52    2.72
   3  -3  -8   24.48    1.55
  -3   3   8   26.51    1.45
  -3  -3   8   23.10    2.73
   3  -3  -8   25.94    1.66
  -3  -3   8   23.32    1.33
   3   3  -8   25.77    2.11
   3  -3  -8   24.38    1.67
  -3  -3   8   25.72    1.66
   3   3  -8   25.21    1.72
   3   3  -8   22.96    2.72
  -3  -3   7  264.48    5.61
   3   3  -7  268.47    5.14
   3  -3  -7  261.51    8.37
   3   3  -7  259.49    8.94
  -3   3   7  260.27    4.33
  -3  -3   7  284.25    9.34
   3  -3  -7  259.12    5.00
  -3  -3   7  262.45    4.21
   3  -3  -7  264.05    5.33
  -3   3   7  253.29    6.40
   3   3  -7  265.04    6.82
   3  -3  -7  256.60    5.10
   3   3  -7  255.23    5.36
  -3  -3   6  111.85    3.60
  -3   3   6  108.02    4.25
  -3   3   6  107.07    2.64
  -3  -3   6  107.91    5.71
  -3  -3   6  111.59    2.64
   3  -3  -6  110.42    5.20
   3   3  -6  109.44    3.42
   3  -3  -6  107.60    3.33
   3   3  -6  103.51    3.24
   3   3  -6  108.70    4.41
   3   3  -6  116.53    5.94
   3  -3  -6  113.13    3.29
   3  -3  -5    0.37    0.43
  -3  -3   5   -0.05    0.65
  -3   3   5    0.76    0.29
   3   3  -5    0.05    0.58
   3   3  -5    0.50    0.39
   3  -3  -4    3.98    0.98
   3   3  -4    4.88    0.95
  -3  -3   4    4.90    1.42
  -3  -3   4    5.50    1.12
  -3   3   4    5.16    1.05
   3  -3  -3    2.65    0.83
  -3  -3   3    3.08    0.90
  -3  -3   3    4.50    1.30
   3   3  -3    3.29    0.83
  -3   3   3    3.04    0.84
   3  -3  -2    2.39    0.68
  -3  -3   2    1.13    0.60
   3   3  -2    1.25    0.61
  -3   3   2    2.45    0.73
  -3  -3   2    0.69    0.61
   3  -3  -1   96.05    4.21
  -3  -3   1   89.81    4.13
  -3  -3   1   93.88    5.19
   3   3  -1   94.53    4.06
   3   3  -1   82.13    4.15
  -3  -3   0    3.95    0.96
   3  -3   0    3.97    0.88
   3   3   0    4.17    0.85
  -3  -3   0    2.92    1.00
   3   3   0    3.52    0.97
  -3  -3  -1  241.44    6.88
   3  -3   1  251.23    6.77
  -3  -3  -1  229.08    8.05
   3   3   1  255.19    5.88
   3   3   1  243.51    7.45
  -3  -3  -2  168.79    5.82
   3  -3   2  172.67    5.67
  -3  -3  -2  155.74    6.66
   3   3   2  172.65    4.31
  -3   3  -2  181.97    5.36
  -3  -3  -2  159.27    4.97
   3   3   2  168.37    6.32
   3   3   3  269.00    8.16
   3  -3   3  261.20    7.08
  -3  -3  -3  259.95    7.45
  -3  -3  -3  261.00    8.62
  -3   3  -3  262.98    6.65
  -3  -3  -3  248.97    6.42
  -3  -3  -4   72.42    4.06
   3  -3   4   76.94    3.97
  -3  -3  -4   73.50    4.62
   3   3   4   75.70    4.49
  -3   3  -4   70.29    3.52
  -3  -3  -4   69.19    3.49
  -3  -3  -5   16.22    2.00
  -3  -3  -5   17.77    2.36
  -3   3  -5   19.22    1.93
  -3  -3  -5   16.07    1.75
   3   3   5   15.69    2.13
   3   3   6   52.81    2.37
   3  -3   6   53.05    2.29
  -3  -3  -6   46.44    3.77
   3  -3   6   51.62    2.23
   3  -3   6   46.87    2.18
  -3  -3  -6   50.77    3.65
  -3   3  -6   47.73    3.18
  -3  -3  -6   51.65    3.27
   3  -3   6   49.31    2.26
   3   3   6   48.30    3.75
  -3  -3  -7    1.22    0.65
   3  -3   7    1.63    0.43
  -3  -3  -7    1.57    0.71
   3  -3   7    0.48    0.32
  -3  -3  -7    1.47    0.45
   3   3   7    1.45    0.37
   3  -3   7    1.67    0.45
   3  -3   7    1.50    0.47
   3   3   7    2.73    1.06
  -3   3  -7    0.95    0.67
  -3  -3  -7    1.64    0.53
   3   3   7    0.98    0.37
  -3  -3  -8   61.98    4.34
  -3  -3  -8   60.81    2.65
   3  -3   8   58.63    2.50
   3  -3   8   64.02    2.64
  -3  -3  -8   60.64    4.33
  -3  -3  -8   60.39    2.73
   3  -3   8   62.67    2.60
   3   3   8   63.56    2.68
  -3   3  -8   63.91    3.97
  -3  -3  -8   56.12    3.71
   3  -3   8   64.24    2.68
   3   3   8   58.89    2.63
   3  -3   8   56.74    2.41
   3   3   8   58.74    4.42
  -3  -3  -8   62.02    2.54
  -3  -3  -9  271.29    9.44
  -3  -3  -9  259.31    5.42
   3   3   9  262.01    5.66
  -3  -3  -9  266.86    5.88
   3  -3   9  270.55    5.42
   3  -3   9  260.82    5.39
   3   3   9  274.38    5.64
  -3   3  -9  272.33    8.51
  -3  -3  -9  245.04    8.08
   3  -3   9  264.35    5.60
   3   3   9  260.51    9.55
   3  -3   9  264.49    5.32
   3  -3   9  264.77    5.50
  -3  -3  -9  262.93    5.33
  -3  -3 -10  148.92    7.28
  -3  -3 -10  145.48    4.09
   3  -3  10  145.72    4.18
  -3  -3 -10  152.03    4.58
   3   3  10  150.35    3.61
   3  -3  10  146.91    4.10
   3  -3  10  144.22    4.10
   3   3  10  145.80    4.16
  -3   3 -10  152.09    6.71
  -3  -3 -10  144.33    6.41
   3   3  10  151.19    4.39
   3  -3  10  154.75    4.41
   3   3  10  149.00    7.44
   3  -3  10  153.72    4.18
   3  -3  10  153.08    3.58
  -3  -3 -10  145.82    4.06
   3  -3  11    1.30    0.50
   3  -3  11    0.98    0.52
   3  -3  11    0.64    0.27
   3   3  11   -0.41    1.02
   3   3  11    0.32    0.33
   3  -3  11    0.98    0.46
  -3  -3 -11    0.30    0.43
  -3   3 -11    0.43    0.62
  -3  -3 -11    0.63    0.72
   3   3  11    0.32    0.24
  -3  -3 -11    0.40    0.74
  -3  -3 -12    8.01    2.03
   3   3  12    5.82    0.91
   3  -3  12    5.75    0.92
   3   3  12    5.50    0.94
  -3  -3 -12    6.96    1.15
   3  -3  12    8.07    1.04
  -3   3 -12    8.07    1.69
  -3  -3 -12    7.27    1.74
   3  -3  12    6.35    0.81
   3   3  12    7.00    0.87
   3  -3  12    6.36    0.95
   3   3  12    5.30    1.57
   3   3  13 1228.16   13.36
   3  -3  13 1280.95   13.09
   3   3  13 1292.34   11.64
   3  -3  13 1255.47   11.37
   3  -3  13 1270.32   12.80
   3   3  13 1246.90   12.78
   3   3  13 1226.37   22.73
  -3   3 -13 1289.08   21.49
  -3  -3 -13 1240.86   20.79
   3  -3  13 1273.39   12.98
   3   3  13 1254.55   13.63
  -3  -3 -13 1288.06   14.19
  -3  -3 -13 1227.30   23.04
   3   3  14 1139.05   12.94
   3   3  14 1110.89   12.20
   3  -3  14 1129.57   12.38
  -3  -3 -14 1103.29   22.56
  -3  -3 -14 1094.29   13.25
   3  -3  14 1116.47   12.20
  -3   3 -14 1148.72   20.80
  -3  -3 -14 1155.12   20.52
   3   3  14 1148.36   13.28
   3  -3  14 1103.88   12.40
   3   3  14 1153.54   11.28
   3  -3  14 1136.41   11.06
  -3  -3 -15  338.14   12.71
   3   3  15  318.60    6.89
   3  -3  15  284.87    6.22
  -3   3 -15  332.75   11.39
  -3  -3 -15  324.24   11.08
   3  -3  15  332.65    6.87
   3  -3  15  323.08    6.00
   3   3  15  343.46    6.29
   3   3  15  318.88    7.08
   3   3  15  307.84    6.50
  -3  -3 -15  296.82    7.05
  -3  -3 -16  124.02    7.84
   3   3  16  136.80    4.48
   3  -3  16  139.48    4.39
  -3   3 -16  142.20    7.57
  -3  -3 -16  142.30    7.49
   3  -3  16  136.75    4.44
  -3  -3 -16  137.12    4.81
   3  -3  16  136.05    3.94
   3   3  16  138.60    4.03
   3   3  16  137.58    4.65
   3   3  16  138.78    4.37
  -3  -3 -17  114.79    7.56
   3   3  17  115.94    4.04
   3   3  17  118.48    3.97
   3  -3  17  115.94    3.98
  -3  -3 -17  114.08    6.81
   3   3  17  123.45    3.84
  -3  -3 -17  111.33    4.34
   3  -3  17  119.46    4.15
   3  -3  17  116.10    3.63
   3   3  17  120.14    4.32
  -3  -3 -18    6.16    2.04
   3   3  18    5.05    0.87
   3   3  18    6.64    1.04
   3  -3  18    6.45    0.99
   3  -3  18    6.82    1.00
   3   3  18    5.93    0.87
  -3  -3 -18    7.22    1.16
   3  -3  18    6.33    0.89
   3   3  18    6.70    1.07
  -3   3 -19    0.20    0.29
   3   3  19    0.37    0.38
   3  -3  19   -0.21    0.35
  -3  -3 -19    1.06    0.55
   3   3  19    0.09    0.34
   3  -3  19   -0.43    0.52
   3  -3  19    0.73    0.47
   3   3  20   81.93    2.98
   3   3  20   82.31    3.26
   3  -3  20   78.07    2.96
  -3  -3 -20   84.31    3.41
   3  -3  20   76.78    3.26
   3  -3  20   79.35    3.13
  -3   3 -20   86.40    3.14
   3   3  21    6.81    0.81
   3   3  21    5.46    0.82
  -3  -3 -21    6.73    0.94
   3  -3  21    6.57    0.82
   3  -3  21    7.00    1.00
  -3   3 -21    5.67    0.78
   3  -3  21    6.52    0.86
   3  -3  22    0.02    0.40
   3   3  22   -0.61    0.36
   3   3  22   -0.06    0.22
  -3   3 -22   -0.04    0.28
  -3  -3 -22    0.61    0.38
   3  -3  22    0.28    0.28
   3  -3  22   -0.15    0.33
  -3  -3 -23   19.67    1.30
   3  -3  23   19.37    1.10
   3   3  23   19.95    1.26
   3  -3  23   21.58    1.41
  -3   3 -23   18.26    1.17
  -3   4  22    9.85    0.86
   3  -4 -22    9.09    0.69
   3   4 -22    9.77    0.97
   3  -4 -22    8.82    0.86
   3  -4 -21    8.58    0.79
   3   4 -21    8.99    1.02
  -3   4  21    8.38    0.90
   3  -4 -21   10.27    1.01
   3  -4 -20   13.98    1.26
   3  -4 -20   13.11    1.11
  -3   4  20   12.27    1.18
   3   4 -20   14.01    1.32
   3  -4 -19   21.20    1.59
   3   4 -19   18.33    1.57
   3   4 -19   21.88    1.44
  -3   4  19   21.98    1.67
   3  -4 -19   19.55    1.47
   3   4 -18    7.92    1.10
   3  -4 -18    8.26    1.05
  -3   4  18    7.40    1.09
   3   4 -18    6.16    0.85
   3  -4 -18    7.36    0.97
   3   4 -17    0.24    0.42
   3  -4 -17    0.48    0.43
  -3   4  17   -0.25    0.60
   3   4 -17    0.20    0.33
   3  -4 -17    0.18    0.35
   3   4 -16    5.49    0.75
   3  -4 -16    6.65    2.05
   3   4 -16    4.48    1.60
   3   4 -16    5.22    0.96
  -3   4  16    3.74    0.86
   3  -4 -16    4.20    0.83
   3  -4 -16    5.96    0.96
   3   4 -16    4.66    0.85
   3   4 -15    2.33    0.56
  -3   4  15    1.64    0.61
   3   4 -15    1.38    0.60
   3   4 -15    1.56    1.18
   3  -4 -15    1.91    0.60
   3  -4 -15    1.25    1.26
   3  -4 -15    2.31    0.72
   3   4 -15    2.79    0.74
   3   4 -14    2.02    0.66
   3   4 -14    0.64    0.36
   3  -4 -14    0.98    1.17
  -3  -4  14    0.33    0.37
   3   4 -14    0.95    0.82
   3  -4 -14    0.67    0.40
   3  -4 -14    0.71    0.49
  -3   4  14    0.86    0.47
   3   4 -14    0.87    0.48
   3  -4 -13   -0.16    0.89
   3   4 -13   -0.02    0.68
   3   4 -13    0.39    0.83
   3   4 -13    0.19    0.30
   3   4 -13    0.51    0.34
   3  -4 -13    1.00    0.52
   3  -4 -13   -0.11    0.30
  -3  -4  13   -0.10    0.34
   3   4 -13   -0.36    0.48
   3  -4 -12   22.79    3.18
  -3  -4  12   27.27    1.98
   3  -4 -12   25.61    1.81
   3   4 -12   26.04    3.57
   3   4 -12   27.54    1.83
   3   4 -12   27.12    3.29
   3   4 -12   25.30    1.96
   3   4 -12   25.09    1.97
   3  -4 -12   23.51    1.87
   3   4 -11   53.38    2.51
   3  -4 -11   55.41    4.86
  -3  -4  11   49.01    2.68
   3   4 -11   46.42    4.18
   3  -4 -11   50.29    2.68
  -3  -4  11   58.52    4.57
   3  -4 -11   51.61    2.50
   3   4 -11   52.69    2.74
   3   4 -11   50.11    2.76
   3   4 -10   22.33    1.62
   3  -4 -10   22.67    3.03
   3  -4 -10   22.52    1.61
   3   4 -10   19.56    2.75
  -3  -4  10   23.58    3.01
   3  -4 -10   23.45    1.81
   3   4 -10   21.55    1.76
  -3  -4  10   23.33    1.84
   3   4 -10   19.42    1.74
   3   4  -9  206.64    4.89
   3  -4  -9  202.01    8.83
  -3  -4   9  205.45    5.40
   3   4  -9  206.66    8.68
  -3  -4   9  203.94    8.69
   3  -4  -9  202.28    5.17
   3  -4  -9  200.43    4.67
   3  -4  -9  201.83    5.35
   3   4  -9  207.29    5.33
   3   4  -9  202.98    5.40
   3   4  -8   95.82    3.30
   3  -4  -8   96.64    5.93
   3  -4  -8   94.79    3.14
  -3  -4   8  101.08    3.80
   3   4  -8  101.92    6.12
   3   4  -8  102.13    5.11
  -3  -4   8   99.07    6.09
   3  -4  -8  101.16    3.58
   3  -4  -8   99.70    3.70
   3   4  -8  101.33    3.68
   3   4  -8   93.02    3.61
   3   4  -7    4.17    0.79
   3  -4  -7    3.37    0.67
   3   4  -7    5.07    0.79
   3  -4  -7    2.88    1.13
   3   4  -7    4.49    1.42
  -3  -4   7    3.92    0.76
  -3  -4   7    5.39    1.40
   3  -4  -7    3.15    0.69
   3  -4  -7    3.22    0.56
  -3   4   7    6.28    1.30
   3  -4  -7    2.82    0.72
   3   4  -7    3.46    0.75
   3   4  -7    5.15    1.20
  -3  -4   6   31.62    2.10
   3  -4  -6   31.78    3.23
  -3  -4   6   30.14    3.37
   3  -4  -6   34.22    2.06
   3   4  -6   31.78    1.87
   3   4  -6   30.47    3.33
   3  -4  -6   27.46    1.90
   3   4  -6   32.25    2.03
   3   4  -6   29.28    2.80
  -3   4   6   33.13    2.88
   3  -4  -6   30.97    1.91
   3   4  -6   33.39    2.11
   3   4  -5    4.44    0.78
   3   4  -5    4.76    1.36
   3  -4  -5    4.74    0.79
  -3  -4   5    4.51    0.86
  -3  -4   5    6.27    1.60
   3  -4  -5    6.24    0.92
   3   4  -5    4.65    0.79
   3  -4  -5    6.75    0.86
   3  -4  -5    5.81    1.40
   3  -4  -5    5.89    0.80
   3  -4  -5    5.42    0.83
  -3  -4   5    4.70    0.72
  -3   4   5    4.39    1.10
   3   4  -5    6.26    1.32
   3  -4  -4   87.58    5.05
  -3  -4   4   78.20    4.81
   3   4  -4   91.09    3.36
  -3  -4   4   87.77    5.71
   3  -4  -4   89.13    3.21
   3  -4  -4   84.09    2.85
   3  -4  -4   82.71    3.18
   3   4  -4   87.99    4.92
   3  -4  -4   85.81    2.98
  -3  -4   4   82.84    2.97
  -3   4   4   85.23    4.76
   3  -4  -4   86.87    3.06
  -3  -4   4   85.74    3.41
   3   4  -4   85.93    3.30
   3  -4  -4   87.38    3.06
   3  -4  -3    3.46    0.97
  -3  -4   3    4.36    1.17
   3  -4  -3    2.95    0.58
  -3  -4   3    3.12    0.72
  -3  -4   3    4.10    1.38
   3  -4  -3    4.41    0.77
   3  -4  -3    3.41    0.68
  -3   4   3    2.66    0.84
   3  -4  -3    2.54    0.47
   3  -4  -3    3.00    0.64
   3   4  -3    3.43    0.69
   3  -4  -3    3.36    0.67
  -3  -4   3    4.92    0.79
   3   4  -3    3.24    0.71
   3   4  -3    2.87    0.98
  -3  -4   3    3.58    0.73
   3  -4  -2   88.02    4.92
  -3  -4   2   91.86    5.09
  -3  -4   2   87.61    3.45
  -3  -4   2   90.55    5.78
  -3   4   2   91.13    5.04
   3  -4  -2   91.73    3.22
   3  -4  -2   88.77    2.97
   3  -4  -2   90.11    3.24
   3   4  -2   89.98    3.29
   3   4  -2   91.89    3.35
   3   4  -2   93.39    5.15
  -3  -4   2   85.71    2.98
   3  -4  -2   85.03    2.91
   3  -4  -2   92.71    3.15
  -3  -4   2   89.82    3.28
   3  -4  -2   90.72    2.98
   3  -4  -1    2.36    0.76
  -3  -4   1    2.67    0.99
  -3  -4   1    1.72    0.58
  -3  -4   1    1.58    0.99
   3  -4  -1    2.20    0.56
   3  -4  -1    1.65    0.48
   3  -4  -1    0.81    0.23
   3  -4  -1    2.34    0.59
   3  -4  -1    1.08    0.42
  -3  -4   1    2.95    0.64
   3   4  -1    1.91    0.83
  -3  -4   1    1.56    0.44
  -3   4   1    0.95    0.53
   3   4  -1    1.64    0.53
   3  -4   0  430.74   10.73
  -3  -4   0  422.63    7.50
  -3  -4   0  422.67   10.85
  -3  -4   0  421.13   12.55
   3   4   0  424.07    9.07
   3  -4   0  419.90    6.85
   3  -4   0  411.12    6.49
   3  -4   0  407.72    6.89
   3   4   0  420.95    7.07
   3   4   0  418.38   11.20
  -3  -4   0  404.27    6.41
   3  -4   0  409.58    6.31
  -3   4   0  413.40   11.01
   3   4   0  401.87    6.96
   3  -4   0  415.57    6.62
  -3  -4   0  410.13    6.97
  -3  -4  -1  279.11    8.90
   3  -4   1  283.08    8.67
  -3  -4  -1  275.23    6.09
  -3  -4  -1  278.11   10.21
   3  -4   1  295.74    5.73
   3  -4   1  295.86    5.55
   3   4   1  277.52    5.77
   3  -4   1  276.95    5.65
   3   4   1  279.82    5.81
   3   4   1  299.20    9.61
  -3  -4  -1  274.93    5.30
   3  -4   1  284.38    5.25
  -3   4  -1  278.63    9.19
   3  -4   1  278.90    5.06
   3  -4   1  275.63    5.43
  -3  -4  -1  284.10    5.79
  -3  -4  -2   48.64    3.81
  -3  -4  -2   42.39    2.41
   3  -4   2   44.30    2.07
  -3  -4  -2   45.65    4.20
   3   4   2   50.77    2.40
   3  -4   2   45.92    2.27
   3  -4   2   47.45    2.26
   3  -4   2   48.46    2.27
  -3   4  -2   45.32    3.76
   3  -4   2   44.89    3.50
   3   4   2   49.46    2.45
   3  -4   2   45.41    2.34
  -3  -4  -2   46.12    2.18
   3   4   2   46.34    3.85
   3  -4   2   44.31    2.09
   3   4   2   42.53    2.28
  -3  -4  -2   46.28    2.36
  -3  -4  -3   68.12    2.87
   3  -4   3   72.76    4.50
  -3  -4  -3   69.73    3.08
  -3  -4  -3   71.70    4.66
   3  -4   3   72.32    2.69
  -3  -4  -3   77.54    5.46
   3   4   3   76.81    3.00
   3  -4   3   75.26    2.90
   3  -4   3   76.46    2.90
   3   4   3   71.99    2.96
   3  -4   3   69.31    2.87
   3   4   3   72.02    4.92
  -3  -4  -3   71.05    2.72
   3  -4   3   71.10    2.61
   3   4   3   71.35    2.95
   3  -4   3   70.00    2.75
  -3  -4  -4  105.53    5.71
   3  -4   4  105.56    5.49
  -3  -4  -4   96.44    3.67
   3  -4   4  100.11    3.26
   3   4   4   98.14    3.45
  -3  -4  -4   97.75    6.15
   3  -4   4  103.89    3.46
   3  -4   4  101.81    3.39
   3   4   4  102.56    3.58
   3  -4   4  102.73    3.55
  -3  -4  -4   91.11    3.12
   3  -4   4  100.87    3.18
   3   4   4   97.67    5.81
   3  -4   4   99.08    3.26
  -3  -4  -4  102.88    3.55
  -3  -4  -4  102.30    3.53
  -3  -4  -5   18.78    1.62
   3  -4   5   19.42    1.45
   3   4   5   18.77    1.56
  -3  -4  -5   17.54    1.46
   3   4   5   21.00    2.85
  -3  -4  -5   15.20    2.51
   3  -4   5   20.00    1.55
   3  -4   5   20.08    1.55
  -3  -4  -5   19.32    2.53
   3   4   5   18.51    1.56
   3  -4   5   19.33    1.58
   3  -4   5   19.20    1.43
  -3  -4  -5   18.24    1.51
  -3  -4  -6   56.61    4.36
  -3  -4  -6   51.56    2.70
  -3  -4  -6   50.28    2.51
   3  -4   6   56.62    2.55
   3   4   6   54.54    2.67
  -3  -4  -6   53.54    4.63
   3  -4   6   51.53    2.50
  -3  -4  -6   50.76    2.55
   3  -4   6   55.85    2.59
   3   4   6   49.21    2.53
   3  -4   6   53.13    2.63
   3   4   6   52.58    4.44
   3  -4   7   22.66    1.68
  -3  -4  -7   20.73    2.76
  -3  -4  -7   21.27    1.75
  -3  -4  -7   21.69    1.70
   3  -4   7   21.79    1.63
   3   4   7   22.71    1.77
   3  -4   7   23.43    1.72
   3   4   7   22.19    1.71
   3  -4   7   20.78    1.66
   3   4   7   22.46    2.95
  -3  -4  -7   21.96    1.70
  -3  -4  -8    1.99    0.66
   3   4   8    2.56    0.77
   3   4   8    1.34    1.11
  -3  -4  -8    2.24    0.91
   3  -4   8    3.30    0.76
   3  -4   8    2.95    0.71
   3  -4   8    2.81    0.77
   3  -4   8    1.72    0.56
   3   4   8    2.09    0.72
  -3  -4  -8    1.94    0.57
  -3  -4  -8    1.20    0.42
   3  -4   9  233.20    5.52
  -3  -4  -9  222.18    5.66
   3   4   9  218.73    5.67
   3  -4   9  228.63    5.43
  -3  -4  -9  237.11    5.60
   3   4   9  222.03    5.34
   3  -4   9  234.79    5.77
   3   4   9  215.06    9.56
  -3  -4  -9  225.73    5.63
  -3  -4 -10  204.01    5.38
  -3  -4 -10  203.00    9.18
   3   4  10  199.71    5.48
   3  -4  10  210.14    5.36
  -3  -4 -10  203.15    5.23
   3  -4  10  207.46    5.24
   3   4  10  198.67    5.04
   3  -4  10  196.77    5.38
   3   4  10  199.66    9.38
  -3  -4 -10  204.33    5.50
  -3  -4 -11  246.86    5.87
  -3  -4 -11  239.34   10.16
   3   4  11  253.31    6.21
   3  -4  11  228.14    5.71
  -3  -4 -11  244.25    5.81
  -3  -4 -11  254.03    6.27
   3  -4  11  241.78    5.73
   3   4  11  249.69    5.59
   3   4  11  259.22    5.78
   3   4  11  247.21   10.59
   3  -4  11  237.97    6.00
   3   4  12    1.12    0.53
  -3  -4 -12    0.27    0.72
  -3  -4 -12    1.33    0.58
   3   4  12    0.97    0.88
   3  -4  12   -0.15    0.40
  -3  -4 -12    1.01    0.71
   3  -4  12    0.33    0.41
   3   4  12   -0.61    0.93
  -3  -4 -13  270.32    5.93
  -3  -4 -13  261.28   11.01
   3   4  13  255.01    6.34
   3  -4  13  269.10    6.10
   3   4  13  275.91    6.00
   3  -4  13  262.04    6.44
   3   4  13  273.94   11.32
  -3  -4 -13  275.63    6.72
   3   4  14  121.48    3.94
   3   4  14  122.48    4.46
  -3  -4 -14  120.21    7.52
   3  -4  14  117.80    4.04
   3   4  14  123.81    7.63
  -3  -4 -14  118.72    4.44
   3  -4  14  118.35    4.37
   3   4  14  118.74    4.29
  -3  -4 -15   42.12    4.55
   3   4  15   36.66    2.36
  -3  -4 -15   39.09    2.56
   3   4  15   41.33    2.28
   3  -4  15   38.26    2.31
   3   4  15   41.94    2.61
   3  -4  15   39.56    2.55
  -3  -4 -16   46.67    4.74
   3   4  16   50.62    2.71
   3  -4  16   52.93    2.66
   3   4  16   52.97    2.52
  -3  -4 -16   57.25    3.05
   3  -4  16   55.46    2.97
   3   4  16   54.64    2.92
   3   4  17  882.35   10.90
   3   4  17  873.72   11.32
   3  -4  17  877.54   10.39
  -3  -4 -17  898.43   11.69
   3  -4  17  908.12   11.59
  -3   4 -17  888.54    9.40
   3   4  17  898.05    9.99
   3  -4  18  616.28    8.34
  -3  -4 -18  635.48    9.60
   3  -4  18  643.89    9.52
   3   4  18  612.27    9.10
   3   4  18  600.85    8.53
  -3   4 -18  614.13    7.58
  -3  -4 -19    2.04    0.61
  -3   4 -19    2.74    0.55
   3  -4  19    3.02    0.68
   3   4  19    2.81    0.61
   3   4  19    1.32    0.51
   3  -4  19    2.97    0.60
   3   4  20   28.22    1.57
   3   4  20   29.25    1.78
   3  -4  20   27.77    1.55
  -3  -4 -20   26.59    1.77
   3  -4  20   31.27    1.96
   3   4  21   19.37    1.12
   3  -4  21   20.65    1.19
  -3  -4 -21   19.06    1.40
   3   4  21   21.52    1.38
   3  -4  21   23.65    1.57
  -3  -4 -22   41.55    1.83
   3  -4  22   38.10    1.33
   3   4  22   39.33    1.62
  -3   5  20   19.13    1.19
  -3  -5  20   20.56    1.14
   3  -5 -20   19.91    1.12
   3   5 -20   19.80    1.29
   3   5 -19   47.99    1.88
  -3   5  19   44.20    2.03
  -3  -5  19   44.72    1.88
   3   5 -19   46.85    2.17
   3  -5 -19   44.81    1.90
   3  -5 -19   49.95    2.02
   3   5 -18    0.95    0.47
   3  -5 -18    0.54    0.34
  -3  -5  18    0.28    0.26
  -3   5  18    0.04    0.38
   3   5 -18    0.58    0.30
   3  -5 -18    0.73    0.37
   3   5 -17    4.36    0.77
   3   5 -17    4.37    0.74
  -3   5  17    4.35    0.78
   3  -5 -17    2.77    0.59
  -3  -5  17    3.68    0.66
   3  -5 -17    3.04    0.65
   3  -5 -16   13.57    1.22
   3  -5 -16   11.35    1.21
   3   5 -16   15.10    1.38
  -3   5  16   13.02    1.38
   3   5 -16   13.53    1.38
   3  -5 -15    0.96    0.49
  -3   5  15    0.90    0.40
   3  -5 -15    1.34    0.52
   3   5 -15    0.07    0.45
   3   5 -15    1.56    0.58
   3  -5 -14   16.75    1.41
   3   5 -14   14.51    1.44
  -3   5  14   15.84    1.61
   3  -5 -14   17.65    1.57
   3   5 -14   16.95    1.59
   3   5 -13    0.09    0.43
   3  -5 -13    0.95    0.84
   3  -5 -13    0.80    0.45
  -3  -5  13    0.06    0.31
   3  -5 -13   -0.24    0.29
   3   5 -13   -0.01    0.44
   3   5 -12    0.72    0.44
  -3  -5  12    0.24    0.30
   3   5 -12    0.60    0.45
   3  -5 -12    0.79    0.56
   3  -5 -12    0.22    0.33
   3   5 -11   11.56    1.40
  -3  -5  11   12.01    1.37
   3   5 -11    8.68    2.09
   3  -5 -11   10.29    1.09
  -3  -5  11   13.38    1.38
   3  -5 -11   14.62    2.60
   3   5 -11   12.81    1.44
   3  -5 -11   11.89    1.37
   3   5 -10    2.53    0.68
   3  -5 -10    1.90    1.07
   3  -5 -10    3.16    0.82
   3   5 -10    1.24    0.91
   3  -5 -10    3.36    0.64
   3   5 -10    3.91    0.82
  -3  -5  10    2.43    0.64
  -3  -5  10    3.19    0.74
   3  -5  -9   62.26    2.56
   3  -5  -9   67.34    5.41
  -3  -5   9   67.54    3.26
   3   5  -9   62.59    4.91
  -3  -5   9   70.70    5.49
   3   5  -9   63.76    3.21
  -3  -5   9   70.72    3.13
   3  -5  -9   66.30    3.13
   3   5  -9   67.48    3.23
   3  -5  -8  236.89    9.99
   3   5  -8  225.51    9.38
  -3  -5   8  227.14    5.96
  -3  -5   8  233.74   10.05
  -3  -5   8  232.95    5.62
   3  -5  -8  222.32    5.99
   3   5  -8  237.78    6.17
   3  -5  -8  246.81    5.95
   3   5  -8  239.37    6.01
  -3  -5   7  202.45    5.70
   3   5  -7  188.82    8.77
  -3  -5   7  192.22    9.21
   3   5  -7  201.59    5.52
   3  -5  -7  196.02    5.54
   3  -5  -7  188.70    8.75
  -3  -5   7  189.57    5.41
   3   5  -7  197.62    5.62
   3   5  -7  206.00    8.36
  -3  -5   7  198.23    5.17
   3  -5  -7  196.08    5.25
   3  -5  -6    9.67    1.91
   3   5  -6    9.56    1.24
  -3  -5   6   11.38    2.14
  -3  -5   6   11.12    1.36
   3  -5  -6    9.86    1.30
   3   5  -6   10.77    2.15
  -3  -5   6   10.59    1.23
   3  -5  -6   12.42    1.31
  -3   5   6   12.06    1.99
   3   5  -6   10.78    1.32
  -3  -5   6   10.38    1.29
   3   5  -6   13.13    2.16
  -3  -5   5 1112.67   13.01
   3  -5  -5 1152.83   21.04
  -3  -5   5 1139.75   13.55
   3   5  -5 1127.50   21.77
  -3  -5   5 1085.87   22.05
   3  -5  -5 1182.63   13.16
   3  -5  -5 1127.42   13.04
   3   5  -5 1102.55   13.09
   3   5  -5 1118.47   20.01
  -3   5   5 1125.01   19.81
  -3  -5   5 1153.99   12.28
   3  -5  -5 1121.06   12.20
   3   5  -5 1128.89   12.84
   3  -5  -4   74.06    5.29
   3  -5  -4   72.87    3.05
  -3  -5   4   62.95    4.93
  -3  -5   4   73.02    3.46
  -3  -5   4   67.63    5.60
   3  -5  -4   67.65    3.17
   3   5  -4   68.19    3.14
   3  -5  -4   74.04    3.32
   3   5  -4   74.52    3.39
   3   5  -4   70.73    5.06
   3  -5  -4   72.52    2.98
  -3  -5   4   67.67    3.00
  -3   5   4   71.51    5.08
  -3  -5   4   65.73    3.14
   3  -5  -3   -0.78    0.81
  -3  -5   3   -0.38    0.59
  -3  -5   3   -0.32    0.47
  -3  -5   3   -0.54    0.68
   3  -5  -3    0.49    0.26
   3  -5  -3    0.59    0.46
   3  -5  -3    0.73    0.54
   3  -5  -3   -0.66    0.51
  -3  -5   3    0.66    0.39
   3   5  -3    0.34    0.38
   3  -5  -3    0.34    0.29
  -3  -5   3    0.51    0.37
   3   5  -3   -0.20    0.65
  -3   5   3    0.29    0.49
   3   5  -3    0.33    0.32
   3  -5  -2   85.58    5.58
  -3  -5   2   98.33    6.07
  -3  -5   2   95.21    3.99
  -3  -5   2   94.87    6.68
   3  -5  -2   95.43    3.69
   3  -5  -2   96.32    3.24
   3  -5  -2   96.25    3.73
  -3   5   2   90.88    5.83
   3   5  -2   98.53    3.83
   3   5  -2   95.50    6.03
   3  -5  -2   97.26    3.44
  -3  -5   2   94.20    3.50
   3  -5  -2   94.36    3.38
   3   5  -2   92.44    3.61
  -3  -5   2   99.38    3.86
   3  -5  -1   78.82    5.34
  -3  -5   1   88.47    3.81
   3  -5  -1   88.71    3.22
   3   5  -1   90.19    3.56
  -3  -5   1   92.66    6.61
   3  -5  -1   88.21    3.53
   3  -5  -1   87.54    3.13
   3  -5  -1   89.90    3.60
   3   5  -1   86.24    3.61
   3   5  -1   97.48    6.15
  -3  -5   1   85.70    3.34
  -3   5   1   90.57    5.89
  -3  -5   1   94.01    5.95
   3  -5  -1   92.50    3.35
  -3  -5   1   87.90    3.62
  -3  -5   0   50.64    4.43
   3  -5   0   46.89    4.12
  -3  -5   0   46.14    2.78
  -3  -5   0   42.12    2.33
  -3  -5   0   43.41    4.57
   3  -5   0   40.51    2.40
   3  -5   0   42.24    2.21
   3  -5   0   43.15    2.49
   3   5   0   42.69    2.52
   3   5   0   44.92    4.27
   3  -5   0   43.67    2.32
  -3   5   0   43.49    4.11
   3   5   0   43.59    2.47
  -3  -5   0   45.24    2.60
  -3  -5  -1   66.06    4.96
  -3  -5  -1   63.06    3.25
   3  -5   1   63.62    2.54
  -3  -5  -1   63.34    5.53
   3   5   1   63.27    2.97
   3  -5   1   54.58    4.41
   3  -5   1   59.49    2.66
   3  -5   1   60.77    2.97
   3   5   1   58.65    2.93
   3   5   1   63.80    5.06
  -3  -5  -1   64.34    2.89
   3  -5   1   63.49    2.77
   3  -5   1   58.40    2.86
  -3   5  -1   64.16    5.08
   3   5   1   59.93    2.88
  -3  -5  -1   61.75    3.03
   3  -5   2   22.96    2.89
  -3  -5  -2   25.16    3.15
  -3  -5  -2   19.97    1.85
   3   5   2   20.47    1.73
  -3  -5  -2   17.55    2.92
   3  -5   2   20.02    1.68
   3  -5   2   20.78    1.52
   3  -5   2   21.81    1.65
   3   5   2   19.93    1.74
   3  -5   2   21.10    1.78
  -3  -5  -2   23.94    1.77
   3  -5   2   22.69    1.68
   3   5   2   21.54    3.04
  -3  -5  -2   22.08    1.84
  -3   5  -2   17.86    2.69
  -3  -5  -3   20.92    1.67
  -3  -5  -3   23.69    3.05
   3  -5   3   20.58    2.69
   3  -5   3   23.29    1.66
   3   5   3   23.28    1.88
   3   5   3   24.19    3.29
  -3  -5  -3   23.67    3.46
   3  -5   3   25.18    1.89
   3  -5   3   23.74    1.75
   3   5   3   23.58    1.89
   3  -5   3   24.11    1.90
   3  -5   3   23.92    1.72
  -3  -5  -3   21.39    1.93
  -3  -5  -3   24.65    1.96
  -3  -5  -3   24.77    1.94
  -3   5  -3   20.20    2.95
  -3  -5  -4    0.33    0.60
   3  -5   4    1.23    0.75
  -3  -5  -4    1.29    0.51
  -3  -5  -4    1.80    0.52
   3  -5   4    1.01    0.40
   3   5   4    0.87    0.37
   3  -5   4    1.62    0.58
   3  -5   4    0.94    0.52
   3  -5   4    1.28    0.53
  -3  -5  -4    1.68    0.43
   3   5   4    1.43    0.54
   3  -5   4    0.30    0.29
  -3  -5  -4    1.34    0.52
   3   5   4    1.12    0.78
  -3   5  -4    1.51    0.97
  -3  -5  -5   16.35    1.68
  -3  -5  -5   16.42    2.59
   3   5   5   14.40    1.50
   3  -5   5   15.85    1.42
   3  -5   5   14.43    1.47
   3  -5   5   14.10    1.42
   3   5   5   16.69    1.59
   3  -5   5   14.15    1.52
   3  -5   5   15.81    1.42
   3   5   5   14.89    2.61
  -3  -5  -5   16.85    1.63
  -3  -5  -5   16.87    1.43
  -3   5  -5   15.22    2.65
  -3  -5  -6   55.96    4.84
  -3  -5  -6   49.61    2.90
  -3   5  -6   51.42    4.82
   3   5   6   58.97    3.03
   3  -5   6   52.67    2.75
  -3  -5  -6   54.12    2.62
   3  -5   6   55.95    2.81
   3   5   6   52.44    2.75
   3  -5   6   50.25    2.75
   3   5   6   52.84    4.95
   3  -5   6   54.54    2.64
  -3  -5  -6   56.18    2.94
  -3  -5  -7  108.17    4.26
   3   5   7  114.63    4.28
   3  -5   7  116.26    4.08
  -3  -5  -7  106.97    3.74
   3   5   7  113.43    3.96
  -3  -5  -7  108.53    6.81
   3  -5   7  106.84    4.07
   3   5   7  120.63    7.51
   3  -5   7  109.25    3.76
  -3   5  -7  109.99    7.03
  -3  -5  -7  117.63    4.25
  -3  -5  -8   98.10    4.07
  -3  -5  -8  105.07    6.74
   3   5   8  101.66    4.15
   3  -5   8  109.11    4.02
  -3   5  -8   99.15    6.72
   3   5   8  108.97    3.86
   3  -5   8  104.61    4.17
   3   5   8   95.32    6.76
   3  -5   8   99.43    3.61
  -3  -5  -8  103.25    3.75
  -3  -5  -8  102.46    3.98
  -3  -5  -9   23.92    1.99
  -3  -5  -9   24.54    3.32
   3   5   9   22.19    1.95
  -3  -5  -9   24.61    1.88
   3  -5   9   22.25    1.82
  -3   5  -9   23.33    3.31
   3   5   9   22.40    1.74
   3   5   9   24.19    3.46
   3  -5   9   21.63    1.89
   3  -5   9   24.00    1.79
  -3  -5  -9   23.85    1.94
  -3   5 -10    1.79    1.18
   3   5  10    0.23    0.34
  -3  -5 -10    0.72    0.55
  -3  -5 -10    0.74    0.48
   3   5  10    0.39    0.85
   3   5  10    0.37    0.40
   3  -5  10    0.65    0.53
   3  -5  10   -0.01    0.39
   3   5  10    0.07    0.34
   3  -5  10    0.39    0.42
  -3  -5 -10    1.00    0.56
  -3  -5 -11   28.34    3.69
   3   5  11   26.68    1.80
  -3  -5 -11   27.89    2.09
   3   5  11   27.26    2.13
  -3  -5 -11   24.18    1.89
   3  -5  11   25.57    1.94
   3   5  11   22.87    3.36
  -3   5 -11   23.81    3.36
   3  -5  11   24.85    2.03
   3  -5  11   24.16    1.78
  -3   5 -12    9.31    2.11
   3   5  12    8.47    1.02
   3  -5  12    7.32    1.16
  -3  -5 -12    7.62    2.02
   3   5  12    8.05    1.18
   3  -5  12    6.63    1.02
   3   5  12    6.39    1.81
  -3  -5 -12    6.67    1.06
  -3  -5 -12    8.92    1.20
  -3   5 -13    1.52    0.90
   3   5  13   -0.11    0.34
  -3  -5 -13    0.58    0.39
   3  -5  13    1.11    0.45
   3   5  13   -0.44    0.46
   3  -5  13    1.37    0.55
  -3  -5 -13    0.26    0.44
   3   5  13   -1.55    1.15
  -3  -5 -14   12.32    1.25
   3  -5  14    7.57    1.17
   3   5  14    9.26    1.18
   3  -5  14   10.90    1.23
   3   5  14    8.71    0.95
  -3  -5 -14   10.14    1.25
   3   5  14   10.55    1.30
   3   5  15   58.98    2.33
   3  -5  15   59.31    2.66
  -3  -5 -15   59.49    2.88
   3  -5  15   62.53    3.00
   3   5  15   60.31    2.98
   3   5  15   56.05    2.79
   3   5  16   31.20    1.98
   3  -5  16   31.56    1.87
  -3  -5 -16   31.35    2.04
   3  -5  16   29.55    2.02
   3   5  16   31.24    2.04
   3   5  17    5.79    0.84
   3  -5  17    6.51    0.96
  -3  -5 -17    6.60    0.92
   3  -5  17    6.29    0.80
   3   5  17    6.05    0.91
   3  -5  17    5.79    0.77
   3   5  18   29.60    1.65
   3  -5  18   29.22    1.57
  -3  -5 -18   27.87    1.72
   3  -5  18   29.00    1.83
   3   5  18   28.11    1.72
   3  -5  18   31.28    1.64
  -3  -5 -19    0.08    0.27
   3   5  19   -0.05    0.26
   3  -5  19   -0.17    0.23
   3  -5  19   -0.14    0.27
   3  -5  19    0.43    0.30
   3   5  19    0.00    0.32
   3   5  20  164.73    2.84
  -3  -5 -20  186.40    3.80
   3  -5  20  176.94    3.80
   3   5  20  174.40    3.40
   3   6 -17  107.78    2.79
   3  -6 -17  105.38    2.80
   3   6 -17  114.37    2.94
  -3   6  17  105.72    2.84
  -3  -6  17  107.82    2.64
  -3  -6  17  114.11    3.13
  -3  -6  16   49.47    2.23
   3   6 -16   54.07    2.24
   3   6 -16   50.67    2.09
  -3   6  16   51.10    2.21
  -3  -6  16   50.33    1.99
   3  -6 -16   50.82    2.12
  -3   6  15    8.85    0.99
  -3  -6  15    9.18    0.93
   3   6 -15    9.31    1.02
   3   6 -15    9.19    0.97
   3  -6 -15    8.41    0.94
  -3  -6  15    9.16    1.04
   3  -6 -14    0.32    0.35
  -3  -6  14    0.30    0.26
  -3   6  14    0.18    0.31
   3   6 -14    0.18    0.35
  -3  -6  14    0.46    0.37
   3   6 -14    0.71    0.33
   3   6 -13   60.34    2.63
   3  -6 -13   56.70    2.61
   3   6 -13   60.23    2.78
  -3   6  13   57.31    2.83
  -3  -6  13   55.01    2.47
  -3  -6  13   57.33    2.77
   3   6 -12    0.40    0.39
   3   6 -12   -0.21    0.36
  -3  -6  12   -0.48    0.37
   3  -6 -12    0.10    0.36
  -3  -6  12   -0.03    0.42
  -3  -6  11    3.33    0.69
  -3  -6  11    2.81    0.64
   3   6 -11    3.05    0.75
   3  -6 -11    3.14    0.68
   3   6 -11    2.85    0.67
  -3  -6  11    2.92    0.76
   3   6 -10    7.37    1.03
  -3  -6  10    7.23    1.00
  -3  -6  10    8.01    1.07
   3  -6 -10    6.68    1.01
   3   6 -10    8.63    1.22
  -3  -6  10    8.68    1.23
  -3  -6   9   40.86    2.35
  -3  -6   9   37.71    2.34
   3   6  -9   42.88    2.43
   3   6  -9   39.57    2.53
   3  -6  -9   38.16    2.33
  -3  -6   9   40.44    2.55
   3  -6  -8   68.87    5.50
  -3  -6   8   76.54    3.38
   3   6  -8   74.43    3.21
   3   6  -8   73.11    3.45
  -3  -6   8   71.85    3.14
   3  -6  -8   73.43    3.22
  -3  -6   8   73.29    3.44
   3  -6  -7  117.24    7.11
  -3  -6   7  118.10    4.32
   3  -6  -7  119.11    4.09
   3  -6  -7  117.19    4.34
   3   6  -7  114.10    4.34
  -3  -6   7  113.93    4.01
   3   6  -7  116.92    4.03
  -3  -6   7  112.09    4.27
   3  -6  -6    6.65    1.75
   3   6  -6    3.00    0.68
   3   6  -6    2.54    0.76
  -3  -6   6    4.10    0.90
  -3  -6   6    2.74    0.71
   3  -6  -6    2.97    0.80
  -3  -6   6    3.57    0.76
   3  -6  -6    4.50    0.83
   3   6  -6    1.12    0.83
   3  -6  -5  112.45    6.96
  -3  -6   5  112.26    4.33
   3  -6  -5  121.18    4.43
   3   6  -5  113.07    4.35
   3   6  -5  111.89    6.78
  -3   6   5  107.87    6.63
  -3  -6   5  107.87    3.94
   3  -6  -5  113.44    3.98
   3   6  -5  115.00    4.04
  -3  -6   5  105.19    4.15
  -3  -6   4   37.71    2.58
   3  -6  -4   34.53    3.88
  -3   6   4   33.02    3.70
   3  -6  -4   34.70    2.39
   3   6  -4   38.50    2.57
   3   6  -4   36.18    4.09
  -3  -6   4   34.37    2.21
   3  -6  -4   39.38    2.34
   3   6  -4   34.37    2.22
  -3  -6   4   36.29    2.46
   3   6  -4   37.29    3.99
   3  -6  -3   53.93    4.76
  -3  -6   3   51.36    3.03
  -3  -6   3   46.35    4.58
   3   6  -3   56.48    5.20
   3   6  -3   52.67    2.70
   3  -6  -3   58.43    3.06
   3   6  -3   52.27    4.84
   3  -6  -3   50.23    2.87
   3   6  -3   51.24    2.93
  -3  -6   3   50.40    2.70
  -3   6   3   48.47    4.60
   3  -6  -3   53.99    2.68
  -3  -6   3   52.81    2.98
  -3  -6   2  701.29   11.19
   3  -6  -2  700.69   17.09
  -3  -6   2  693.67   17.54
   3  -6  -2  702.99   10.51
   3   6  -2  719.48   17.81
   3  -6  -2  703.32   10.56
   3   6  -2  698.50   10.71
   3  -6  -2  701.59    9.67
  -3  -6   2  715.36   10.14
  -3   6   2  671.30   17.20
   3   6  -2  725.79    9.95
   3  -6  -2  688.44    9.38
  -3  -6   2  686.79   10.63
  -3  -6   1  222.18    6.33
   3  -6  -1  215.11    9.54
  -3  -6   1  219.88    9.82
   3  -6  -1  224.71    5.93
   3   6  -1  232.71    5.94
   3   6  -1  221.58   10.03
   3  -6  -1  225.70    5.99
   3   6  -1  221.02    6.04
   3  -6  -1  224.18    5.45
  -3  -6   1  226.11    5.68
  -3   6   1  216.71    9.87
   3  -6  -1  230.55    5.35
  -3  -6   1  221.12    6.07
  -3  -6   0   14.98    1.68
  -3  -6   0   13.08    2.45
   3  -6   0   17.98    2.80
   3   6   0   15.99    1.61
   3  -6   0   14.93    1.58
   3   6   0   15.17    1.58
   3  -6   0   16.01    1.63
  -3  -6   0   14.76    1.48
   3  -6   0   16.32    1.53
   3  -6   0   14.76    1.37
   3   6   0   10.78    2.39
  -3  -6   0   16.66    1.70
  -3   6   0   17.15    2.84
  -3  -6  -1   24.60    2.16
  -3  -6  -1   19.35    2.91
   3  -6   1   23.26    1.78
   3   6   1   23.56    1.93
   3  -6   1   20.40    1.78
   3   6   1   28.36    3.78
   3  -6   1   20.81    2.97
   3   6   1   23.57    1.97
   3  -6   1   21.35    1.59
   3  -6   1   18.32    1.76
  -3  -6  -1   20.04    1.70
  -3  -6  -1   20.01    1.83
  -3  -6  -1   21.33    1.93
  -3   6  -1   24.44    3.45
  -3  -6  -2   20.76    1.97
  -3  -6  -2   15.37    2.55
   3   6   2   14.65    2.68
  -3   6  -2   21.23    3.22
   3   6   2   16.68    1.67
   3  -6   2   18.56    1.74
   3   6   2   17.82    1.70
   3  -6   2   17.46    1.70
   3  -6   2   19.04    2.92
  -3  -6  -2   17.70    1.62
   3  -6   2   18.52    1.58
   3  -6   2   18.12    1.41
  -3  -6  -2   19.85    1.84
  -3  -6  -3    2.54    1.20
  -3  -6  -3    0.10    0.60
   3  -6   3    0.96    0.56
   3   6   3    0.98    0.48
   3  -6   3    0.40    0.50
   3   6   3    1.76    0.62
   3  -6   3    0.90    0.51
   3   6   3   -0.01    0.90
  -3  -6  -3    1.05    0.63
  -3   6  -3   -0.33    0.99
  -3  -6  -4    3.42    1.35
   3   6   4    4.43    1.65
  -3   6  -4    0.85    0.67
   3  -6   4    3.51    0.82
   3   6   4    4.13    0.89
   3  -6   4    4.53    0.93
  -3  -6  -4    4.38    0.91
   3   6   4    4.64    0.86
   3  -6   4    4.38    0.82
  -3  -6  -4    3.94    0.91
  -3  -6  -5   64.98    3.42
  -3  -6  -5   60.22    5.21
   3   6   5   64.39    3.30
   3  -6   5   61.51    3.06
   3   6   5   65.28    3.05
   3  -6   5   62.16    3.15
   3   6   5   60.73    5.46
   3  -6   5   60.58    2.84
  -3   6  -5   62.44    5.51
  -3  -6  -5   63.69    3.22
   3   6   6    0.14    0.71
  -3  -6  -6   -1.54    0.72
  -3  -6  -6    0.98    0.58
   3   6   6   -0.62    0.44
   3  -6   6    0.53    0.56
   3  -6   6    0.11    0.49
   3   6   6   -0.46    0.42
   3  -6   6   -0.16    0.41
  -3  -6  -6    1.34    0.77
  -3   6  -6   -0.50    0.70
  -3  -6  -7   30.04    2.31
  -3  -6  -7   30.26    3.69
  -3   6  -7   28.75    3.82
   3  -6   7   30.59    2.12
   3   6   7   30.63    2.00
   3  -6   7   28.60    2.12
   3   6   7   30.40    2.25
   3  -6   7   29.04    1.98
   3   6   7   25.66    3.57
  -3  -6  -7   29.40    2.18
  -3  -6  -8    3.22    0.87
  -3  -6  -8    5.85    1.80
   3   6   8    3.38    1.24
  -3  -6  -8    2.18    0.54
   3   6   8    2.02    0.65
   3  -6   8    1.88    0.57
  -3   6  -8    4.19    1.77
   3  -6   8    3.29    0.78
   3   6   8    3.45    0.68
   3  -6   8    1.93    0.52
  -3  -6  -8    1.99    0.64
  -3  -6  -9    2.45    0.70
   3   6   9    1.86    0.72
   3  -6   9    0.86    0.33
  -3  -6  -9    1.26    0.39
   3  -6   9    0.90    0.49
   3  -6   9    0.81    0.43
  -3  -6  -9    3.01    0.78
   3   6  10   77.99    3.47
   3  -6  10   72.00    3.08
  -3  -6 -10   70.13    2.80
  -3  -6 -10   73.48    3.36
   3  -6  10   72.13    3.26
   3  -6  10   73.59    3.01
  -3  -6 -10   77.26    3.36
   3  -6  11    2.79    0.68
  -3  -6 -11    2.25    0.70
   3   6  11    2.37    0.72
  -3  -6 -11    2.21    0.56
   3  -6  11    3.48    0.82
   3  -6  11    2.36    0.57
  -3  -6 -12    7.61    1.04
  -3  -6 -12    7.71    0.93
   3   6  12    8.18    1.10
   3  -6  12    8.11    1.01
   3  -6  12    7.00    1.07
   3  -6  12    7.68    0.94
  -3  -6 -12    6.92    0.84
  -3  -6 -13    9.34    1.08
  -3  -6 -13    8.00    0.93
   3   6  13    9.20    1.15
   3  -6  13    8.00    0.94
  -3  -6 -13    9.78    0.92
   3  -6  13    9.73    1.15
   3  -6  13    9.71    1.02
   3   6  13    8.51    1.09
  -3  -6 -14    0.63    0.30
   3   6  14    0.78    0.41
   3  -6  14    1.28    0.43
   3  -6  14    0.04    0.33
   3  -6  14    0.24    0.25
   3   6  14    1.31    0.43
  -3  -6 -15    4.66    0.67
   3  -6  15    5.72    0.85
   3   6  15    5.28    0.77
   3  -6  15    5.88    0.75
   3  -6  15    5.83    0.73
   3   6  15    5.97    0.81
   3   6  16    6.75    0.82
   3   6  16    6.03    0.76
   3  -6  16    6.65    0.68
  -3  -6 -16    7.41    0.77
   3  -6  16    5.94    0.81
   3  -6  16    6.43    0.71
   3   6  17   31.42    1.47
  -3  -6 -17   32.45    1.46
   3  -6  17   29.48    1.19
   3  -6  17   33.31    1.65
   3   6  17   33.16    1.55
   3  -6  17   33.46    1.40
  -3  -7  13   58.01    1.90
   3   7 -13   66.23    2.38
  -3   7  13   59.17    2.10
  -3  -7  13   64.95    2.33
   3  -7 -13   61.88    2.16
   3   7 -12   15.77    1.28
  -3   7  12   13.68    1.10
  -3  -7  12   14.59    1.06
   3  -7 -12   14.07    1.11
  -3  -7  12   16.19    1.25
   3   7 -11   30.11    1.80
  -3  -7  11   26.65    1.50
   3  -7 -11   28.89    1.62
  -3  -7  11   28.40    1.72
   3   7 -10   11.27    1.17
  -3  -7  10   11.14    1.01
   3  -7 -10   11.94    1.10
  -3  -7  10   11.26    1.16
   3  -7  -9   -0.30    0.38
  -3  -7   9    0.13    0.33
  -3  -7   9    0.03    0.25
   3   7  -9    0.80    0.54
  -3  -7   8    9.44    0.99
   3  -7  -8   10.62    1.11
   3   7  -8    9.11    1.13
  -3  -7   8    9.42    1.01
  -3  -7   8   10.34    1.15
  -3  -7   7   35.28    2.01
   3   7  -7   34.14    1.79
   3   7  -7   33.31    2.14
  -3  -7   7   36.02    1.98
   3  -7  -7   35.56    1.98
  -3  -7   7   33.36    2.08
  -3  -7   6   48.96    2.49
   3   7  -6   46.84    2.20
  -3   7   6   49.17    2.18
   3   7  -6   45.18    2.49
  -3  -7   6   45.56    2.27
   3  -7  -6   49.48    2.36
  -3  -7   6   43.99    2.44
  -3  -7   5   50.81    2.60
   3   7  -5   48.64    2.32
   3   7  -5   47.64    2.59
  -3  -7   5   45.20    2.30
   3  -7  -5   49.12    2.36
  -3  -7   5   48.52    2.58
  -3  -7   4   39.50    2.36
   3   7  -4   41.50    2.20
   3  -7  -4   39.64    2.32
   3   7  -4   39.16    2.39
  -3  -7   4   40.89    2.21
   3  -7  -4   40.22    2.12
  -3  -7   4   39.67    2.38
  -3  -7   3    0.58    0.36
   3   7  -3    1.56    0.55
   3   7  -3    1.73    0.59
   3  -7  -3    2.22    0.65
  -3  -7   3    2.22    0.57
   3  -7  -3    2.10    0.54
  -3  -7   3    0.89    0.45
  -3  -7   3    1.69    0.65
  -3  -7   2    0.59    0.67
   3   7  -2    0.72    0.42
   3  -7  -2    0.20    0.33
   3  -7  -2    0.34    0.47
  -3  -7   2    1.02    0.68
  -3  -7   2    0.76    0.38
   3   7  -2    0.31    0.40
  -3  -7   2    0.00    0.49
  -3  -7   1    3.12    0.85
   3   7  -1    3.04    0.70
   3  -7  -1    2.74    0.63
  -3  -7   1    2.61    0.66
   3   7  -1    3.66    0.85
   3  -7  -1    3.43    0.65
  -3  -7   1    2.49    0.78
  -3  -7   0    9.85    1.29
   3   7   0   10.80    1.26
   3  -7   0    9.42    1.16
   3   7   0    9.06    1.14
   3  -7   0    9.21    0.96
  -3  -7   0   10.17    1.26
  -3  -7  -1   68.47    3.30
   3   7   1   68.44    3.13
   3  -7   1   61.19    2.90
   3   7   1   64.57    2.94
   3  -7   1   63.07    2.93
   3  -7   1   65.55    2.76
   3  -7   1   64.07    2.43
  -3  -7  -1   64.87    3.12
  -3  -7  -2   25.09    2.03
   3   7   2   27.64    2.03
   3  -7   2   23.50    1.83
   3   7   2   27.20    1.87
   3  -7   2   23.69    1.83
   3  -7   2   23.41    1.63
  -3  -7  -2   24.40    1.89
  -3  -7  -3    8.63    1.22
   3  -7   3    8.64    1.08
   3   7   3    7.73    1.13
   3   7   3   10.34    1.14
   3  -7   3    7.95    1.06
   3  -7   3    9.52    1.06
  -3  -7  -3    6.90    1.03
  -3  -7  -4    5.87    1.03
   3   7   4    5.27    0.88
   3  -7   4    3.84    0.75
   3  -7   4    4.44    0.79
   3   7   4    6.68    0.90
   3  -7   4    6.09    0.86
  -3  -7  -4    5.64    0.94
  -3  -7  -5   16.89    1.63
   3  -7   5   16.02    1.44
   3   7   5   19.45    1.70
   3   7   5   17.19    1.32
   3  -7   5   17.01    1.50
   3  -7   5   18.28    1.44
  -3  -7  -5   18.25    1.61
  -3  -7  -6   95.95    3.73
   3  -7   6   93.62    3.36
  -3  -7  -6   89.19    3.44
   3  -7   6   89.17    3.34
   3   7   6   96.11    3.66
   3  -7   6   92.62    3.13
   3  -7   7   69.35    2.82
  -3  -7  -7   73.79    3.20
   3   7   7   72.24    3.11
   3  -7   7   70.51    2.94
   3  -7   7   70.85    2.67
  -3  -7  -7   70.99    3.00
  -3  -7  -8    4.12    0.84
   3   7   8    5.44    0.92
   3  -7   8    4.44    0.77
   3  -7   8    3.92    0.72
   3  -7   8    3.40    0.62
  -3   7  -8    4.57    0.66
  -3  -7  -8    4.52    0.79
  -3  -7  -9  127.74    3.94
   3   7   9  120.55    3.83
   3  -7   9  131.64    3.60
   3  -7   9  125.90    3.71
  -3   7  -9  120.04    3.18
   3  -7   9  122.33    3.33
  -3  -7 -10  132.73    3.85
   3   7  10  128.28    3.80
   3  -7  10  128.30    3.37
   3  -7  10  130.66    3.63
  -3   7 -10  128.07    3.24
   3  -7  10  131.20    3.31
  -3  -7 -10  129.64    3.35
   3   7  11  128.07    3.62
   3  -7  11  121.07    3.06
  -3  -7 -11  122.23    3.49
   3  -7  11  122.26    3.37
  -3   7 -11  121.79    3.08
   3  -7  11  125.14    3.06
  -3  -7 -11  121.82    2.99
   3   7  12    0.01    0.25
   3  -7  12   -0.09    0.24
   3  -7  12    0.38    0.30
   3  -7  12    0.27    0.20
   3   7  12    0.78    0.35
  -3  -7 -12    0.55    0.25
  -3   7 -12    0.17    0.23
   3   7  13   -0.02    0.19
   3   7  13    0.31    0.25
   3  -7  13    0.16    0.17
   3  -7  13    0.00    0.24
  -3   7 -13    0.46    0.28
   3  -8  -5    3.00    0.43
   3   8  -5    2.74    0.51
  -3  -8   5    3.05    0.53
   3   8  -4    0.67    0.26
  -3   8   4    0.17    0.20
  -3  -8   4    0.52    0.26
   3   8  -4    1.13    0.39
   3  -8  -4    0.39    0.17
  -3  -8   4    0.58    0.34
  -3  -8   3    5.48    0.68
  -3   8   3    6.37    0.69
   3   8  -3    5.53    0.65
   3   8  -3    5.50    0.68
  -3  -8   3    5.69    0.72
  -3  -8   2    4.64    0.67
   3   8  -2    4.48    0.61
   3   8  -2    4.80    0.66
  -3   8   2    4.66    0.61
  -3  -8   2    4.61    0.67
  -3  -8   1   69.91    2.52
   3   8  -1   66.93    2.33
   3   8  -1   62.90    2.15
  -3  -8   1   65.85    2.47
  -3  -8   0    4.76    0.72
   3   8   0    3.76    0.57
   3  -8   0    4.30    0.61
   3   8   0    3.72    0.52
  -3  -8   0    4.17    0.70
  -3  -8  -1   -0.05    0.30
   3   8   1    0.40    0.31
   3  -8   1   -0.14    0.32
  -3  -8  -1    0.66    0.35
   3   8   2   42.43    1.94
  -3  -8  -2   42.99    2.03
   3  -8   2   39.11    1.73
  -3  -8  -2   39.58    1.90
  -3  -8  -3   12.06    1.09
   3   8   3   13.35    1.10
   3  -8   3   11.31    0.93
  -3  -8  -3   11.90    1.04
  -3  -8  -4   28.50    1.64
   3   8   4   28.67    1.59
  -3  -8  -4   26.75    1.51
   3  -8   4   26.13    1.38
   3   8   5    9.51    0.92
  -3  -8  -5    7.64    0.84
   3  -8   5    7.21    0.73
  -3  -8  -5    7.73    0.82
   4   0 -24    4.43    0.66
  -4   0  24    3.75    0.63
  -4   0  23   -0.07    0.25
  -4   0  23   -0.07    0.27
   4   0 -22   -0.11    0.26
   4   0 -22   -0.28    0.30
  -4   0  22   -0.18    0.29
  -4   0  22    0.09    0.26
   4   0 -21   -0.07    0.26
   4   0 -21   -0.07    0.32
  -4   0  21    0.31    0.44
  -4   0  21    0.07    0.32
   4   0 -21   -0.18    0.29
   4   0 -20   51.19    2.42
  -4   0  20   56.60    2.89
  -4   0  20   57.32    2.67
   4   0 -20   53.80    2.51
   4   0 -19   -0.18    0.32
   4   0 -19    0.97    0.95
  -4   0  19    0.18    0.47
  -4   0  19    0.36    0.30
   4   0 -19   -0.38    0.44
  -4   0  18  733.77    9.88
   4   0 -18  730.07   19.23
   4   0 -18  696.32   18.21
  -4   0  18  764.79   10.86
   4   0 -18  741.34    9.83
   4   0 -18  722.43    9.39
  -4   0  17   -0.31    0.35
   4   0 -17    0.73    0.79
   4   0 -17    0.87    0.89
  -4   0  17    0.46    0.52
   4   0 -17   -0.44    0.36
   4   0 -17    0.33    0.41
   4   0 -16  164.65    8.94
  -4   0  16  172.27    8.08
   4   0 -16  165.16    8.75
  -4   0  16  169.55    5.07
  -4   0  16  159.65    4.55
   4   0 -16  166.28    4.69
   4   0 -16  160.11    4.42
   4   0 -16  166.08    4.73
   4   0 -15   -0.69    0.42
   4   0 -15    0.74    0.87
   4   0 -15   -0.10    0.36
   4   0 -15   -0.68    0.70
  -4   0  15    0.48    0.48
  -4   0  15   -0.52    0.46
  -4   0  15    0.27    0.46
   4   0 -15   -0.33    0.41
   4   0 -14  325.94    6.39
   4   0 -14  335.27   12.11
   4   0 -14  331.43   11.95
  -4   0  14  331.46   11.09
  -4   0  14  332.75    6.71
   4   0 -14  328.88    6.42
   4   0 -14  315.86    6.01
   4   0 -13    1.03    0.43
   4   0 -13    0.17    0.87
   4   0 -13    0.34    0.38
  -4   0  13    1.02    0.91
   4   0 -13    0.14    0.65
  -4   0  13   -0.27    0.33
   4   0 -13   -0.07    0.27
   4   0 -12   57.04    2.57
   4   0 -12   53.89    4.55
  -4   0  12   59.50    4.60
   4   0 -12   58.94    4.77
  -4   0  12   54.82    2.55
   4   0 -12   56.54    2.54
   4   0 -12   52.91    2.33
   4   0 -11    0.50    0.33
   4   0 -11   -0.10    0.69
   4   0 -11   -0.24    0.26
   4   0 -11    5.92    1.58
   4   0 -11   -0.18    0.26
  -4   0  11   -0.37    0.59
  -4   0  11    4.23    0.75
   4   0 -10   18.41    1.41
   4   0 -10   17.21    2.34
  -4   0  10   20.38    2.64
   4   0 -10   17.47    2.42
   4   0 -10   17.75    1.36
   4   0  -9   -0.30    0.36
   4   0  -9    0.45    0.78
   4   0  -9   -0.60    0.95
  -4   0   9   -0.12    0.63
   4   0  -9   -0.09    0.28
   4   0  -8  407.78   10.68
   4   0  -8  394.60   10.87
  -4   0   8  430.53   11.25
   4   0  -7    0.46    0.66
   4   0  -7   -0.25    0.48
  -4   0   7   -0.05    0.63
   4   0  -6 1246.01   17.28
  -4   0   6 1242.51   18.12
   4   0  -5   -0.03    0.53
   4   0  -5    0.37    0.64
  -4   0   5    0.23    0.75
   4   0  -4   99.16    4.53
   4   0  -4  108.78    5.05
  -4   0   4   97.62    4.85
   4   0  -3   -0.43    0.53
  -4   0   3    0.35    0.42
   4   0  -2  200.80    6.02
   4   0  -2  208.75    6.54
  -4   0   2  197.72    6.55
   4   0  -1    0.67    0.46
  -4   0   1   -0.44    0.68
   4   0   0   18.28    1.80
  -4   0   0   14.95    1.79
   4   0   1    0.43    0.42
  -4   0  -1    0.25    0.45
   4   0   2  287.33    6.59
  -4   0  -2  279.58    7.20
  -4   0  -3    0.42    0.47
  -4   0  -4  472.68    9.02
  -4   0  -5    0.47    0.39
  -4   0  -6   39.97    2.46
  -4   0  -6   40.32    3.28
  -4   0  -7    0.44    0.49
  -4   0  -7    0.78    0.81
   4   0   7    0.21    0.26
  -4   0  -8  209.42    8.00
   4   0   8  257.20    4.80
   4   0   9    0.14    0.25
   4   0   9    0.16    0.29
  -4   0  -9   -0.52    0.83
   4   0   9    0.30    0.25
   4   0  10   75.27    2.76
   4   0  10   73.12    2.84
   4   0  10   68.50    2.56
  -4   0 -10   68.02    4.86
   4   0  10   68.96    2.72
   4   0  11    0.38    0.40
   4   0  11    0.37    0.37
   4   0  11   -0.24    0.31
   4   0  11   -0.27    0.23
   4   0  12   16.17    1.46
  -4   0 -12   17.61    1.51
   4   0  12   16.11    1.26
  -4   0 -12   16.79    2.67
   4   0  12   16.62    1.43
   4   0  12   17.84    1.43
  -4   0 -13   -0.13    0.32
   4   0  13    0.65    0.33
   4   0  13   -0.66    0.42
  -4   0 -13    1.06    1.02
   4   0  13   -0.37    0.35
   4   0  13    0.34    0.31
   4   0  14   23.71    1.81
   4   0  14   25.06    1.81
  -4   0 -14   24.83    3.43
   4   0  14   23.74    1.81
  -4   0 -14   23.58    1.77
   4   0  15   -0.07    0.39
   4   0  15    0.32    0.31
  -4   0 -15    0.56    0.33
  -4   0 -15   -0.70    0.75
   4   0  15    1.14    0.64
   4   0  15   -1.15    0.50
   4   0  16  216.06    5.60
   4   0  16  215.66    5.18
  -4   0 -16  215.71   10.38
   4   0  16  209.43    5.57
  -4   0 -16  217.13    5.34
   4   0  16  223.13    5.61
   4   0  17    0.15    0.34
   4   0  17    0.23    0.36
  -4   0 -17    0.16    0.65
   4   0  17    0.09    0.36
   4   0  17    0.63    0.44
  -4   0 -17    0.39    0.47
   4   0  18   39.46    2.45
   4   0  18   38.87    2.37
  -4   0 -18   31.54    3.98
  -4   0 -18   39.35    2.21
   4   0  18   35.79    2.14
  -4   0 -19    0.07    0.28
   4   0  19   -0.14    0.40
  -4   0 -19    1.34    1.26
   4   0  19    0.75    0.59
   4   0  19   -0.22    0.37
   4   0  20  183.54    4.80
   4   0  20  177.17    4.50
   4   0  21    0.37    0.35
   4   0  21   -0.02    0.29
   4   0  21   -0.28    0.38
   4   0  22   60.72    2.41
   4   0  23   -0.32    0.32
   4   0  24    4.72    0.64
   4   1 -24    2.75    0.49
   4   1 -24    2.45    0.42
  -4  -1  24    2.11    0.42
  -4   1  24    2.92    0.58
  -4  -1  23   -0.12    0.26
  -4   1  23    0.51    0.33
   4   1 -23   -0.24    0.34
   4   1 -23   -0.27    0.28
  -4  -1  23    0.43    0.32
  -4   1  23    0.57    0.24
   4  -1 -23    0.22    0.19
   4   1 -22    5.93    0.81
   4   1 -22    5.39    0.77
  -4  -1  22    6.04    0.92
  -4   1  22    6.14    0.88
  -4  -1  22    6.28    0.81
  -4   1  22    5.39    0.75
   4  -1 -22    6.00    0.74
  -4  -1  21   17.18    1.56
  -4   1  21   17.58    1.57
  -4  -1  21   15.76    1.35
  -4   1  21   17.45    1.42
   4  -1 -21   17.62    1.33
   4   1 -21   17.43    1.44
   4  -1 -20   20.99    1.56
  -4   1  20   21.33    1.62
   4   1 -20   22.18    1.58
  -4  -1  20   20.41    1.74
  -4   1  20   18.00    1.67
  -4  -1  20   18.76    1.51
   4   1 -20   20.57    1.64
   4   1 -19   54.14    5.11
   4   1 -19   49.64    4.97
  -4   1  19   59.30    2.80
   4  -1 -19   58.98    2.57
  -4  -1  19   60.91    3.01
  -4   1  19   60.46    3.04
  -4  -1  19   57.05    2.71
   4   1 -19   59.88    2.69
   4  -1 -19   61.71    2.80
   4   1 -19   61.65    2.89
   4  -1 -19   58.96    2.88
  -4  -1  18   15.05    1.53
   4   1 -18   16.15    2.92
   4  -1 -18   13.67    2.74
   4  -1 -18   14.31    1.35
  -4   1  18   13.76    1.49
  -4  -1  18   16.44    1.53
  -4   1  18   15.58    1.47
   4   1 -18   15.90    2.83
   4   1 -18   16.10    1.47
   4  -1 -18   13.51    1.36
   4   1 -18   17.15    1.59
   4  -1 -18   15.77    1.53
   4   1 -17    7.17    1.85
   4  -1 -17    8.46    2.19
  -4   1  17   10.55    1.25
   4  -1 -17   11.42    1.32
  -4   1  17    9.30    2.02
   4  -1 -17   11.21    1.25
   4   1 -17    9.05    1.17
  -4  -1  17    9.66    1.25
  -4   1  17   12.02    1.41
   4   1 -17    8.57    2.11
  -4  -1  17    9.26    1.15
   4   1 -17   11.09    1.23
   4  -1 -17    9.06    1.14
   4   1 -16    8.75    1.14
   4  -1 -16    6.15    1.79
   4   1 -16    7.58    2.05
   4  -1 -16    8.35    1.15
  -4   1  16    6.62    1.68
   4  -1 -16    7.94    1.05
  -4  -1  16    9.70    1.25
  -4   1  16    7.13    1.09
  -4  -1  16    9.66    1.15
  -4   1  16    7.83    0.98
   4   1 -16    7.02    1.95
   4   1 -16    8.50    1.10
   4  -1 -16    9.02    1.18
   4  -1 -15  157.65    4.66
   4   1 -15  154.86    8.39
  -4  -1  15  154.45    7.53
   4   1 -15  141.55    8.20
  -4   1  15  151.60    7.96
   4  -1 -15  154.10    8.54
   4  -1 -15  146.97    4.43
  -4  -1  15  157.34    4.70
  -4   1  15  151.72    4.68
   4   1 -15  151.49    4.43
  -4  -1  15  147.96    4.27
  -4   1  15  147.45    4.37
   4   1 -15  156.99    4.57
   4  -1 -14  283.80    6.15
   4   1 -14  283.29   11.04
   4  -1 -14  298.29   11.54
  -4  -1  14  285.66   10.14
   4   1 -14  279.30   11.33
   4  -1 -14  303.59   11.30
  -4   1  14  312.83   11.29
  -4  -1  14  294.57    6.26
  -4   1  14  277.97    6.13
  -4  -1  14  289.26    5.80
   4   1 -14  288.70    6.05
   4  -1 -14  290.19    6.14
   4   1 -14  292.89    6.11
   4  -1 -13   48.05    4.46
   4  -1 -13   51.92    4.66
  -4  -1  13   46.35    2.42
  -4  -1  13   53.73    4.41
   4   1 -13   41.85    4.35
  -4   1  13   49.70    4.50
   4  -1 -13   48.88    2.51
  -4   1  13   45.24    2.41
   4   1 -13   46.68    2.39
   4  -1 -13   46.90    2.43
   4   1 -13   45.86    2.38
   4   1 -12    5.86    0.90
   4  -1 -12    5.70    1.53
   4   1 -12    5.45    1.62
   4  -1 -12    5.45    1.63
   4  -1 -12    5.52    0.85
  -4  -1  12    4.99    1.44
   4  -1 -12    5.81    0.90
  -4   1  12    7.18    1.75
  -4   1  12    4.81    0.80
  -4  -1  12    5.82    0.85
   4   1 -12    4.42    1.52
   4   1 -12    4.89    0.79
   4   1 -11    5.44    1.51
   4  -1 -11    4.98    1.50
   4   1 -11    4.62    1.40
   4  -1 -11    5.56    1.72
   4  -1 -11    5.21    0.81
  -4  -1  11    3.73    1.14
   4  -1 -11    3.98    0.72
   4   1 -11    3.75    0.72
  -4  -1  11    3.61    0.71
  -4   1  11    4.57    0.78
   4   1 -11    5.58    0.81
   4  -1 -10   74.39    2.82
   4   1 -10   71.66    4.92
   4  -1 -10   74.26    4.98
   4  -1 -10   68.47    2.69
  -4  -1  10   78.10    5.01
   4  -1 -10   71.02    4.98
   4   1 -10   74.55    5.12
   4   1 -10   67.60    2.66
   4   1 -10   71.27    2.74
   4  -1  -9   46.12    2.17
   4  -1  -9   48.01    3.83
   4   1  -9   42.42    3.77
  -4  -1   9   44.83    3.80
   4  -1  -9   43.73    3.85
   4   1  -9   43.52    2.07
   4  -1  -9   45.90    2.14
   4   1  -9   45.62    2.13
   4   1  -9   44.07    3.79
   4  -1  -8   40.74    1.98
   4   1  -8   42.00    3.57
   4  -1  -8   44.80    3.53
   4   1  -8   43.61    3.71
  -4  -1   8   41.80    3.53
   4  -1  -8   36.51    3.38
   4  -1  -8   39.71    1.92
   4  -1  -8   40.21    2.69
   4   1  -8   37.83    1.87
   4  -1  -7  364.58    7.48
   4   1  -7  401.45   10.55
   4  -1  -7  360.91    9.56
   4   1  -7  390.39   10.53
  -4  -1   7  397.23   10.63
   4  -1  -7  349.29   10.15
   4  -1  -6 2021.74   15.87
   4   1  -6 1991.79   22.73
   4  -1  -6 2119.24   22.15
   4   1  -6 2111.22   23.57
  -4  -1   6 1915.81   22.97
   4  -1  -5   93.88    2.98
   4   1  -5   95.65    4.88
   4  -1  -5   90.97    4.41
   4   1  -5  102.36    5.01
  -4  -1   5  103.65    5.23
  -4  -1   4   86.10    4.71
   4  -1  -4   88.13    2.38
   4   1  -4   93.71    4.75
   4  -1  -4   92.61    4.22
   4   1  -4   86.09    4.41
   4   1  -3  364.17    9.21
   4  -1  -3  357.68    7.90
  -4  -1   3  344.55    9.21
   4   1  -3  358.47    8.64
   4   1  -2    3.58    1.02
   4  -1  -2    4.47    0.91
   4   1  -2    3.24    0.92
  -4  -1   2    3.91    1.10
   4   1  -2    2.77    0.58
   4  -1  -1   84.74    3.53
  -4  -1   1   75.87    4.21
   4   1  -1   80.55    3.85
   4   1  -1   80.13    3.17
   4  -1   0  623.65    9.02
  -4  -1   0  617.66   11.85
   4   1   0  625.27   10.24
   4   1   0  632.71    9.44
  -4  -1  -1   -0.14    0.55
  -4   1  -1   -0.15    0.40
   4  -1   1   -0.01    0.25
   4   1   1   -0.22    0.38
   4  -1   2   45.87    2.17
  -4  -1  -2   44.74    3.16
  -4   1  -2   46.71    2.96
   4   1   2   43.79    2.76
   4  -1   3    2.11    0.45
  -4  -1  -3    1.89    0.86
  -4   1  -3    1.45    0.51
   4   1   3    2.27    0.73
  -4   1  -4  151.20    4.89
   4  -1   4  155.10    3.28
  -4  -1  -4  144.96    5.54
   4   1   4  152.38    5.59
  -4  -1  -5 1456.25   11.85
  -4  -1  -5 1422.79   17.01
  -4   1  -5 1482.49   14.67
   4   1   5 1468.31   18.10
  -4  -1  -6  988.94   11.28
  -4  -1  -6  981.05   13.90
  -4   1  -6 1027.92   11.22
  -4   1  -6 1011.61   16.59
  -4  -1  -6 1013.02   16.39
  -4  -1  -7  159.88    5.02
  -4   1  -7  159.62    6.78
  -4  -1  -7  161.87    6.81
  -4  -1  -7  159.25    5.51
  -4  -1  -8  318.77    7.66
   4  -1   8  308.25    5.49
   4   1   8  323.33    5.76
  -4  -1  -8  312.99    7.53
  -4   1  -8  305.13    9.69
  -4  -1  -8  322.44    9.95
   4  -1   8  321.98    5.29
   4   1   8  314.32    5.28
  -4  -1  -9   22.56    2.21
   4  -1   9   28.61    1.75
   4   1   9   22.67    1.57
   4  -1   9   24.03    1.57
  -4   1  -9   23.48    2.81
  -4  -1  -9   24.74    2.88
   4  -1   9   26.71    1.58
   4   1   9   23.76    1.52
   4  -1  10   10.18    1.00
   4  -1  10   11.28    1.16
   4   1  10   10.19    1.09
   4  -1  10    9.00    1.02
   4   1  10   11.13    1.14
   4  -1  10    9.64    0.96
  -4   1 -10    9.70    2.14
  -4  -1 -10    9.34    2.00
   4  -1  10   10.50    1.05
   4   1  10    8.97    1.00
   4   1  11   38.19    2.13
   4   1  11   35.96    2.11
   4  -1  11   35.01    1.98
   4  -1  11   38.12    1.87
  -4   1 -11   34.92    3.62
  -4  -1 -11   36.49    3.81
   4  -1  11   36.51    2.02
   4   1  11   34.04    1.96
   4  -1  11   36.66    2.09
   4  -1  11   38.45    1.99
   4   1  12   74.27    3.04
   4   1  12   65.25    2.91
  -4  -1 -12   70.27    3.11
   4  -1  12   67.40    2.76
  -4   1 -12   62.30    4.98
  -4  -1 -12   68.56    5.27
   4  -1  12   68.75    2.96
   4  -1  12   66.85    2.79
   4   1  12   66.18    2.82
   4  -1  12   77.56    2.93
   4   1  13   34.45    2.14
   4  -1  13   30.08    2.01
   4   1  13   31.92    2.10
  -4  -1 -13   31.84    2.12
   4  -1  13   32.40    1.93
  -4   1 -13   31.95    3.75
  -4  -1 -13   32.58    3.72
   4  -1  13   33.44    2.05
   4   1  13   33.17    2.08
   4  -1  13   34.55    2.03
   4  -1  14    9.80    1.14
   4   1  14   10.17    1.21
   4  -1  14    9.93    1.09
   4  -1  14   10.16    1.25
  -4  -1 -14    9.13    1.22
   4   1  14    9.25    1.15
  -4   1 -14    6.23    1.64
  -4  -1 -14   10.33    2.28
   4   1  14   10.94    1.24
   4  -1  14   10.52    1.21
   4   1  15   14.68    1.48
   4  -1  15   16.63    1.56
   4   1  15   15.06    1.50
   4  -1  15   16.67    1.40
  -4   1 -15   13.10    2.56
  -4  -1 -15   16.00    2.95
   4  -1  15   15.55    1.38
   4  -1  15   13.46    1.41
   4   1  15   13.00    1.39
   4   1  15   15.96    1.40
  -4  -1 -15   16.26    1.59
   4   1  16   16.66    1.67
   4  -1  16   12.65    1.44
   4  -1  16   14.33    1.31
   4   1  16   14.32    1.42
  -4   1 -16   15.53    2.89
  -4  -1 -16   15.22    2.87
   4   1  16   10.46    1.38
   4  -1  16   13.19    1.29
   4  -1  16   16.89    1.57
   4   1  16   17.64    1.66
  -4  -1 -16   19.38    1.79
   4   1  17   -0.33    0.37
  -4  -1 -17   -0.05    0.34
   4  -1  17    0.31    0.39
   4   1  17   -0.09    0.37
  -4   1 -17    0.33    0.68
  -4  -1 -17    1.12    0.95
   4  -1  17   -0.43    0.38
   4   1  17   -0.08    0.37
   4  -1  17   -0.51    0.39
   4   1  17   -0.19    0.43
   4   1  18   15.72    1.55
   4   1  18   15.30    1.40
   4  -1  18   15.68    1.49
  -4   1 -18   18.10    3.07
  -4  -1 -18   16.10    2.99
  -4  -1 -18   16.71    1.57
   4  -1  18   15.53    1.40
   4  -1  18   16.00    1.54
   4   1  18   15.25    1.53
   4   1  18   15.19    1.53
   4  -1  19   56.95    2.77
   4   1  19   60.71    2.89
   4   1  19   49.47    2.45
  -4   1 -19   52.62    5.14
  -4  -1 -19   55.94    5.25
  -4  -1 -19   63.02    2.92
   4  -1  19   55.04    2.56
   4  -1  19   56.96    2.83
   4   1  19   59.65    2.93
   4  -1  20    2.22    0.60
   4   1  20    1.93    0.63
  -4  -1 -20    1.91    0.51
   4  -1  20    1.61    0.52
   4   1  20    1.75    0.49
   4  -1  20    2.96    0.72
   4   1  20    3.55    0.76
   4  -1  20    2.57    0.58
  -4  -1 -21    0.10    0.37
   4   1  21   -0.03    0.26
   4  -1  21   -0.31    0.45
   4  -1  21   -0.05    0.30
   4   1  21    0.36    0.29
   4   1  22   26.50    1.58
  -4  -1 -22   26.79    1.51
   4  -1  22   27.82    1.73
   4   1  23  134.60    3.12
   4  -1  23  139.11    3.56
   4  -1  23  140.79    3.45
   4  -1  24   18.44    1.17
   4  -1  24   19.76    1.15
   4   2 -23    4.16    0.65
   4  -2 -23    4.02    0.51
   4   2 -23    3.74    0.58
  -4  -2  23    4.82    0.62
  -4   2  23    5.09    0.72
   4   2 -22    7.63    0.94
   4   2 -22    6.96    0.86
  -4   2  22    5.99    0.72
  -4  -2  22    8.23    0.85
  -4  -2  22    7.50    0.88
  -4   2  22    6.45    0.85
   4  -2 -22    7.31    0.79
   4   2 -21   20.15    1.52
  -4  -2  21   18.73    1.39
  -4  -2  21   19.98    1.52
  -4   2  21   18.81    1.49
  -4   2  21   17.55    1.32
   4  -2 -21   19.33    1.39
   4   2 -21   19.92    1.58
   4   2 -20   -0.28    0.47
   4   2 -20   -0.38    0.43
  -4  -2  20   -0.24    0.42
   4  -2 -20    1.00    0.52
  -4   2  20   -0.19    0.34
  -4   2  20    0.64    0.41
  -4  -2  20    0.18    0.26
   4  -2 -20    0.44    0.31
   4   2 -19    7.99    1.12
   4   2 -19    9.21    1.17
  -4  -2  19    7.25    0.96
   4  -2 -19    6.04    0.96
   4  -2 -19    7.87    1.01
  -4  -2  19    8.46    1.10
  -4   2  19    9.70    1.20
  -4   2  19    6.70    0.93
   4   2 -18    4.28    0.80
   4   2 -18    6.63    1.89
   4   2 -18    2.45    0.78
   4  -2 -18    3.63    0.77
  -4  -2  18    4.76    0.85
  -4   2  18    4.31    0.81
  -4   2  18    4.83    0.91
  -4  -2  18    3.37    0.72
   4   2 -18    3.48    0.79
   4  -2 -18    4.27    0.83
   4   2 -17    0.37    0.67
   4   2 -17   -0.10    0.34
   4   2 -17    0.23    0.59
   4   2 -17    1.74    1.32
  -4   2  17   -0.21    0.37
   4  -2 -17    1.13    0.53
  -4   2  17   -0.55    1.13
  -4  -2  17   -0.10    0.31
  -4   2  17    0.76    0.49
  -4  -2  17   -0.12    0.32
   4  -2 -17    0.14    0.33
   4   2 -16   28.73    2.06
   4  -2 -16   29.00    2.09
   4  -2 -16   24.36    3.26
   4   2 -16   30.35    3.76
  -4   2  16   32.74    2.21
   4   2 -16   29.64    3.98
  -4   2  16   28.07    3.66
  -4  -2  16   32.12    2.12
  -4  -2  16   30.84    2.05
  -4   2  16   29.35    2.03
   4   2 -16   29.96    2.02
   4  -2 -16   28.88    2.04
   4   2 -16   28.44    2.11
   4  -2 -15   51.27    4.56
   4  -2 -15   52.77    2.79
   4   2 -15   55.50    4.96
   4  -2 -15   61.49    5.55
   4   2 -15   55.17    5.32
   4  -2 -15   56.79    2.59
   4   2 -15   53.07    2.67
  -4  -2  15   55.59    2.76
  -4   2  15   57.88    2.88
  -4  -2  15   49.68    2.55
  -4   2  15   56.99    2.79
   4  -2 -15   52.79    2.73
   4   2 -15   53.74    2.86
   4  -2 -14   58.52    4.72
   4  -2 -14   60.71    2.93
   4   2 -14   54.55    4.85
   4  -2 -14   63.58    5.50
  -4   2  14   62.19    2.92
  -4  -2  14   60.18    4.73
   4   2 -14   62.41    2.88
   4   2 -14   57.79    5.34
   4  -2 -14   63.23    2.77
  -4  -2  14   58.89    2.79
  -4  -2  14   58.80    2.70
  -4   2  14   57.29    2.75
   4  -2 -14   58.41    2.84
   4   2 -14   62.19    3.01
   4   2 -13    1.19    0.54
   4  -2 -13    1.85    0.72
   4   2 -13    0.94    0.92
   4  -2 -13    1.74    1.08
   4  -2 -13    1.99    0.57
  -4  -2  13    1.29    0.92
  -4  -2  13    0.91    0.33
   4  -2 -13    1.70    0.63
   4   2 -13    1.74    1.02
   4  -2 -13    1.89    0.59
  -4   2  13    1.70    0.58
  -4  -2  13    1.21    0.46
   4   2 -13    0.89    0.35
   4  -2 -12    6.10    1.46
   4   2 -12    4.50    1.58
   4  -2 -12    9.63    1.98
   4   2 -12    5.81    1.73
  -4  -2  12    4.07    1.12
   4  -2 -12    5.70    0.90
   4  -2 -12    7.03    0.98
   4  -2 -12    7.66    0.97
  -4  -2  12    6.33    0.89
  -4   2  12    6.37    0.92
   4   2 -12    6.07    0.92
   4   2 -12    5.64    0.89
   4  -2 -11    5.21    0.83
   4   2 -11    3.52    0.77
   4   2 -11    4.84    0.80
  -4  -2  11    4.85    0.76
   4  -2 -11    5.31    1.31
   4   2 -11    2.17    1.04
   4  -2 -11    5.23    1.45
   4   2 -11    8.76    1.05
   4   2 -11    3.98    1.34
  -4  -2  11    4.80    1.42
   4  -2 -11    5.56    0.86
   4  -2 -11    5.63    0.84
  -4   2  11    5.17    0.82
   4   2 -10  431.02    7.05
   4  -2 -10  404.00   10.51
   4  -2 -10  432.54    7.07
   4   2 -10  430.14   12.56
   4  -2 -10  426.38   12.28
  -4  -2  10  442.86   12.42
   4   2 -10  443.44   13.12
   4  -2 -10  427.27    6.99
   4   2 -10  438.05    7.05
  -4   2  10  437.09    6.80
   4   2 -10  420.39    6.47
  -4  -2  10  431.30    6.54
   4  -2 -10  444.63    7.09
   4   2 -10  424.94    7.28
   4   2  -9   48.81    2.35
   4  -2  -9   50.88    3.55
   4  -2  -9   57.94    2.48
   4   2  -9   54.60    4.38
   4  -2  -9   60.19    4.43
  -4  -2   9   53.18    4.29
   4   2  -9   57.79    4.61
   4  -2  -9   54.16    2.45
   4   2  -9   51.63    2.23
   4   2  -9   57.22    2.51
   4  -2  -9   57.20    2.48
   4   2  -9   61.82    2.71
   4  -2  -8  646.62    8.11
   4  -2  -8  634.06   11.75
   4   2  -8  617.18   14.29
   4  -2  -8  642.68   13.75
  -4  -2   8  648.26   14.72
   4   2  -8  624.52   14.54
   4  -2  -8  650.71    8.33
   4   2  -8  647.52    8.29
   4   2  -8  648.54    8.22
   4  -2  -8  639.22    8.02
   4   2  -8  659.71    8.62
   4  -2  -7  675.21   11.38
   4   2  -7  667.63   14.56
   4  -2  -7  660.88   13.29
  -4  -2   7  694.83   15.00
   4   2  -7  674.38   14.48
   4  -2  -7  698.64    8.11
   4  -2  -7  682.42    8.43
   4   2  -7  670.39    8.28
   4   2  -7  656.78    8.06
   4  -2  -7  680.69    8.00
   4   2  -7  673.18    8.56
   4   2  -6  505.42    6.92
   4  -2  -6  495.45    9.14
   4   2  -6  515.30   12.19
  -4  -2   6  501.43   12.59
   4   2  -6  483.85    6.91
   4  -2  -6  491.18   10.87
   4   2  -6  465.43   11.96
   4   2  -6  492.07    7.14
   4  -2  -5   14.91    1.49
   4  -2  -5   13.63    1.89
   4   2  -5   13.73    2.12
   4   2  -5   15.66    2.07
  -4  -2   5   19.00    2.46
   4   2  -5   13.91    1.29
   4  -2  -4   11.53    1.22
   4  -2  -4   12.68    1.63
   4   2  -4   11.69    1.87
   4   2  -4   11.14    1.72
  -4  -2   4   12.26    1.97
  -4   2   4   10.85    1.11
   4   2  -4    8.96    1.12
   4  -2  -3  125.77    4.70
   4  -2  -3  123.72    3.75
  -4  -2   3  133.77    6.27
   4   2  -3  121.99    5.23
   4   2  -3  116.40    4.13
   4  -2  -2  572.42    9.41
  -4  -2   2  568.55   12.73
   4   2  -2  592.62   11.02
   4  -2  -2  575.03    7.67
   4   2  -2  567.99    9.51
  -4  -2   1  211.73    8.16
   4   2  -1  191.03    6.21
   4   2  -1  162.15    5.40
  -4  -2   0  469.31    6.93
   4  -2   0  453.84    6.52
   4  -2   0  461.92    7.13
  -4  -2   0  440.05   11.07
   4   2   0  463.30    8.79
   4   2   0  451.40    9.09
  -4  -2  -1  247.85    5.05
   4  -2   1  251.90    4.57
  -4  -2  -1  237.36    8.06
   4   2   1  250.39    6.12
   4   2   1  244.64    6.96
  -4  -2  -2  195.44    4.63
  -4  -2  -2  189.16    7.14
   4   2   2  198.60    5.08
   4   2   2  190.66    6.36
  -4  -2  -3   44.98    2.34
  -4  -2  -3   41.85    3.37
   4   2   3   40.47    3.04
  -4  -2  -4    1.94    0.57
  -4  -2  -4    1.68    0.73
   4   2   4    1.74    0.76
  -4  -2  -5   43.28    2.60
  -4  -2  -5   44.19    3.45
   4   2   5   45.30    3.46
  -4   2  -5   46.55    2.69
  -4   2  -5   47.23    3.49
  -4  -2  -5   44.43    3.36
  -4  -2  -6   21.65    1.96
   4   2   6   19.51    1.42
   4  -2   6   21.06    1.44
  -4  -2  -6   20.74    2.39
   4  -2   6   21.66    1.41
   4   2   6   20.40    1.49
  -4   2  -6   19.54    2.35
  -4  -2  -6   21.89    2.48
   4   2   6   22.77    2.56
   4  -2   7  125.11    3.55
  -4  -2  -7  126.58    5.09
   4   2   7  120.53    3.58
   4  -2   7  125.66    3.61
  -4  -2  -7  129.17    5.83
   4  -2   7  130.16    3.52
   4  -2   7  125.85    3.54
   4   2   7  120.89    3.72
  -4   2  -7  123.89    6.03
  -4  -2  -7  114.18    5.76
   4  -2   7  117.82    3.39
   4   2   7  134.08    6.36
  -4  -2  -8   46.90    3.29
   4   2   8   48.14    2.33
   4  -2   8   46.68    2.25
  -4  -2  -8   43.53    3.33
   4  -2   8   45.89    2.15
   4  -2   8   43.30    2.16
   4  -2   8   46.16    2.19
   4   2   8   44.02    2.30
  -4   2  -8   43.82    3.76
  -4  -2  -8   49.14    3.91
   4   2   8   45.40    3.79
   4  -2   8   46.49    2.19
   4  -2   9   26.14    1.72
  -4  -2  -9   27.51    2.64
   4   2   9   25.45    1.76
   4  -2   9   27.10    1.77
  -4  -2  -9   28.38    2.72
   4  -2   9   27.35    1.74
   4   2   9   25.51    1.78
   4  -2   9   26.08    1.69
  -4   2  -9   31.81    3.31
  -4  -2  -9   27.51    3.03
   4  -2   9   26.71    1.73
   4   2   9   26.19    3.00
  -4  -2 -10    8.20    1.62
   4  -2  10   11.87    1.20
   4  -2  10    8.09    1.03
   4   2  10    7.03    0.94
   4  -2  10    8.91    1.05
   4  -2  10    9.28    1.02
  -4   2 -10    5.89    1.46
  -4  -2 -10    7.77    1.77
   4   2  11   13.15    1.31
  -4  -2 -11   14.66    2.16
   4   2  11   14.35    1.40
   4  -2  11   12.73    1.26
  -4  -2 -11   12.95    1.41
   4  -2  11   13.93    1.30
   4  -2  11   15.22    1.35
   4  -2  11   14.22    1.36
  -4   2 -11   12.20    2.22
  -4  -2 -11   16.02    2.49
   4  -2  11   15.03    1.27
   4   2  11   14.54    1.28
   4   2  12   66.06    2.98
   4  -2  12   66.90    2.96
  -4  -2 -12   75.27    5.03
   4   2  12   68.37    3.07
  -4  -2 -12   68.19    3.24
   4  -2  12   70.99    3.00
   4  -2  12   69.52    2.95
  -4   2 -12   62.88    5.03
  -4  -2 -12   67.83    5.23
   4  -2  12   71.47    2.85
   4   2  12   68.49    2.83
   4   2  13    7.35    1.07
  -4  -2 -13    5.56    1.50
   4  -2  13    4.66    0.88
   4  -2  13    5.71    0.89
   4   2  13    5.34    0.99
   4  -2  13    5.35    0.92
  -4   2 -13    7.90    2.02
  -4  -2 -13    6.07    1.81
  -4  -2 -13    4.75    0.93
   4  -2  13    5.30    0.83
   4   2  13    5.57    0.90
   4   2  13    3.85    0.67
   4   2  14    2.07    0.64
  -4  -2 -14    3.26    1.13
  -4  -2 -14    3.45    0.85
   4  -2  14    2.87    0.79
   4  -2  14    3.12    0.69
   4   2  14    3.87    0.81
   4  -2  14    2.72    0.68
  -4   2 -14    1.61    0.93
  -4  -2 -14    0.95    0.72
   4  -2  14    3.34    0.70
   4   2  14    2.54    0.63
   4  -2  14    2.82    0.59
   4   2  14    2.86    0.70
   4   2  15    2.64    0.70
  -4  -2 -15    2.20    1.06
   4  -2  15    4.74    0.88
   4  -2  15    5.42    0.91
   4   2  15    4.18    0.87
   4   2  15    3.84    0.77
   4  -2  15    4.76    0.94
  -4   2 -15    4.92    1.52
  -4  -2 -15    3.57    1.26
  -4  -2 -15    3.66    0.87
   4  -2  15    4.37    0.81
   4   2  15    3.51    0.73
   4  -2  15    3.22    0.67
   4   2  16  343.89    7.15
   4   2  16  344.56    7.20
   4  -2  16  342.58    6.65
   4  -2  16  352.99    7.14
   4  -2  16  355.18    7.17
  -4  -2 -16  349.87   12.75
   4  -2  16  343.71    6.54
   4  -2  16  357.20    6.85
   4   2  16  346.47    6.87
   4   2  16  346.49    6.76
  -4  -2 -16  351.10    7.54
   4   2  17  157.61    4.84
   4   2  17  149.93    4.69
   4  -2  17  157.89    4.79
  -4   2 -17  148.41    8.37
  -4  -2 -17  139.38    8.05
   4  -2  17  153.01    4.35
   4  -2  17  160.29    4.59
   4   2  17  163.96    4.74
   4   2  17  142.82    4.34
  -4  -2 -17  153.01    4.96
   4   2  18    0.96    0.52
   4   2  18    0.42    0.39
   4   2  18    0.66    0.38
   4  -2  18    0.46    0.36
  -4   2 -18    0.02    1.05
  -4  -2 -18   -0.61    0.96
   4  -2  18    0.84    0.39
  -4  -2 -18    0.85    0.59
   4   2  19    0.42    0.41
   4   2  19    0.63    0.33
   4  -2  19    0.48    0.49
   4   2  19    0.22    0.30
   4  -2  19    0.52    0.39
  -4  -2 -19    0.71    0.47
   4   2  20    6.08    0.85
   4   2  20    5.19    0.84
   4  -2  20    5.97    0.85
   4  -2  20    6.47    0.96
  -4  -2 -20    5.40    0.94
   4  -2  20    6.60    0.94
   4   2  21   12.10    1.14
  -4  -2 -21   10.62    1.11
   4  -2  21   10.50    1.10
   4  -2  21   12.11    1.19
  -4  -2 -22    2.87    0.55
   4   2  22    3.00    0.61
  -4   2 -22    2.71    0.52
   4  -2  22    3.12    0.58
   4  -2  22    3.25    0.62
   4   2  23   10.45    0.82
  -4  -2 -23    9.09    0.82
   4  -2  23   10.79    0.94
   4  -2  23   10.49    0.95
  -4   2 -23   11.07    0.96
   4   3 -22   33.46    1.47
   4  -3 -22   32.72    1.49
   4   3 -22   35.10    1.84
   4   3 -21   20.67    1.34
   4  -3 -21   19.69    1.33
   4   3 -21   19.26    1.48
  -4   3  21   19.61    1.26
   4   3 -20    2.00    0.51
   4  -3 -20    1.54    0.57
   4   3 -20    1.81    0.62
  -4  -3  20    1.45    0.44
  -4   3  20    2.30    0.54
  -4   3  20    1.65    0.54
   4  -3 -20    1.87    0.51
   4  -3 -19   15.89    1.49
  -4  -3  19   15.68    1.34
  -4  -3  19   15.38    1.28
  -4   3  19   16.85    1.36
  -4   3  19   14.96    1.30
   4  -3 -19   17.06    1.44
   4   3 -19   15.37    1.50
   4   3 -19   17.85    1.44
   4   3 -18    2.05    0.60
   4   3 -18    0.94    0.46
  -4  -3  18    1.15    0.39
   4  -3 -18    0.88    0.56
  -4   3  18    1.64    0.56
  -4  -3  18    1.92    0.48
  -4   3  18    1.32    0.50
  -4  -3  18    1.34    0.48
   4  -3 -18    1.36    0.52
   4   3 -17    0.08    0.44
   4   3 -17    0.25    0.34
  -4  -3  17   -0.30    0.35
   4   3 -17   -0.18    0.99
   4  -3 -17    0.51    0.41
  -4   3  17   -0.03    1.10
  -4  -3  17    0.59    0.41
  -4   3  17    0.28    0.30
  -4  -3  17    0.03    0.37
  -4   3  17   -0.29    0.39
   4  -3 -17   -0.07    0.35
   4   3 -16    0.47    0.55
   4   3 -16   -0.04    0.35
   4   3 -16   -1.10    1.08
  -4  -3  16    0.91    0.49
   4  -3 -16    0.12    0.37
   4   3 -16   -0.08    0.85
   4  -3 -16    0.09    0.39
  -4  -3  16    0.45    0.26
  -4   3  16    0.37    0.35
  -4  -3  16   -0.31    0.37
  -4   3  16   -0.18    0.38
   4   3 -15   22.18    1.78
   4  -3 -15   24.24    1.90
  -4  -3  15   23.12    1.87
   4   3 -15   22.21    3.18
   4  -3 -15   20.57    1.78
   4   3 -15   22.43    3.37
   4   3 -15   23.41    1.69
  -4  -3  15   22.82    1.69
  -4   3  15   23.63    1.76
  -4  -3  15   21.34    1.71
  -4   3  15   22.17    1.81
   4   3 -15   21.18    1.89
   4   3 -14  355.17    6.99
   4  -3 -14  334.24   11.59
   4  -3 -14  341.84    6.97
  -4  -3  14  336.43    7.14
   4   3 -14  331.21   11.97
   4   3 -14  357.13   13.57
   4   3 -14  356.19    6.59
  -4  -3  14  336.22    6.30
  -4   3  14  347.05    6.59
  -4  -3  14  354.88    6.89
  -4   3  14  329.67    6.82
   4  -3 -14  329.28    6.94
   4   3 -14  345.99    7.42
   4  -3 -13 1431.02   23.41
   4  -3 -13 1455.31   14.15
  -4  -3  13 1500.93   15.12
   4   3 -13 1447.15   24.88
   4   3 -13 1446.51   14.01
  -4  -3  13 1395.38   23.14
   4   3 -13 1431.50   13.33
   4   3 -13 1502.03   27.50
  -4  -3  13 1371.67   12.64
  -4   3  13 1496.12   13.52
  -4  -3  13 1456.41   13.83
  -4   3  13 1474.06   14.25
   4  -3 -13 1432.06   14.33
   4   3 -13 1478.03   15.20
   4   3 -12   10.11    1.23
   4  -3 -12   12.25    2.19
   4   3 -12    8.97    1.99
   4   3 -12    9.27    2.28
  -4  -3  12   12.68    2.10
   4  -3 -12    9.81    1.18
   4  -3 -12   10.14    1.23
  -4   3  12   11.16    1.23
   4   3 -12   10.70    1.33
  -4  -3  12   10.05    1.08
  -4   3  12   10.29    1.14
  -4  -3  12    9.50    1.15
   4   3 -12    9.69    1.13
  -4  -3  11  497.37    7.77
   4   3 -11  496.93    7.87
   4  -3 -11  498.56   13.08
   4  -3 -11  499.02    7.94
   4   3 -11  500.82   14.34
  -4  -3  11  501.09   14.09
   4   3 -11  488.78   14.96
   4  -3 -11  497.96    7.50
  -4   3  11  512.00    7.49
   4   3 -11  494.64    8.04
  -4  -3  11  494.99    7.19
   4  -3 -11  505.70    8.22
   4   3 -11  508.08    8.67
   4   3 -10  223.67    5.69
   4   3 -10  211.17    5.17
   4  -3 -10  205.49    8.09
   4  -3 -10  221.75    5.14
   4   3 -10  241.62    9.96
  -4  -3  10  230.01    9.47
   4   3 -10  228.74    9.93
   4   3 -10  220.89    4.65
  -4  -3  10  212.73    4.58
  -4   3  10  222.81    4.83
   4  -3 -10  223.77    5.04
   4   3 -10  216.60    5.15
   4  -3 -10  222.81    5.31
   4   3  -9  114.70    3.76
   4  -3  -9  119.25    3.68
   4  -3  -9  119.77    5.93
   4   3  -9  110.52    6.53
   4  -3  -9  113.90    3.33
  -4  -3   9  123.75    6.96
   4   3  -9  128.15    7.22
   4   3  -9  112.06    3.35
   4  -3  -9  116.58    3.62
  -4   3   9  120.60    3.44
   4   3  -9  110.40    3.66
  -4  -3   9  113.78    3.26
   4  -3  -9  121.03    3.84
   4   3  -9  110.23    3.92
   4   3  -8  281.89    5.80
   4  -3  -8  280.96    5.51
   4  -3  -8  270.79    8.57
   4   3  -8  259.48    9.82
  -4  -3   8  267.37   10.07
   4   3  -8  299.56   10.68
   4  -3  -8  273.74    5.51
  -4   3   8  282.23    5.10
   4  -3  -8  281.07    5.91
  -4  -3   8  276.04    4.91
   4   3  -8  273.03    5.71
   4  -3  -8  285.58    5.75
   4   3  -8  263.29    5.97
   4  -3  -8  271.08    5.18
   4  -3  -7  106.97    3.31
   4   3  -7  106.24    3.54
   4  -3  -7  109.28    5.23
   4   3  -7  109.63    6.42
  -4  -3   7  117.74    6.70
   4   3  -7  108.10    6.21
   4  -3  -7  107.59    3.30
   4  -3  -7  109.76    3.47
   4  -3  -7  116.52    3.75
   4   3  -7  113.91    3.65
   4  -3  -7  109.11    3.47
   4   3  -7  107.68    3.75
   4  -3  -7  105.86    3.28
   4  -3  -6   40.74    1.98
   4   3  -6   39.96    2.15
   4  -3  -6   39.97    3.03
  -4  -3   6   41.43    2.41
   4   3  -6   39.97    3.90
  -4  -3   6   42.50    4.00
   4   3  -6   41.76    3.69
   4  -3  -6   38.57    1.96
   4  -3  -6   43.44    2.10
   4  -3  -6   41.68    2.11
   4  -3  -6   41.31    2.19
   4   3  -6   39.16    2.15
   4  -3  -6   42.32    2.12
   4   3  -6   40.27    2.26
   4  -3  -5   34.22    1.91
   4  -3  -5   73.19    4.01
   4  -3  -5   42.69    2.19
  -4   3   5   53.18    3.04
   4  -3  -5   35.67    2.11
   4   3  -4    7.93    1.04
   4   3  -4    7.85    0.97
   4   3  -4    7.76    1.76
   4  -3  -4    5.86    1.10
  -4  -3   4    9.54    1.18
   4   3  -4    7.28    1.52
  -4  -3   4    6.75    1.58
   4  -3  -4    7.23    0.82
   4  -3  -4    7.94    0.94
   4  -3  -4    7.45    0.90
   4  -3  -4   10.34    1.06
   4   3  -4    7.24    0.90
   4  -3  -4    8.17    0.91
   4   3  -4    7.74    1.31
  -4   3   4    8.56    1.30
   4  -3  -3   60.95    2.48
   4  -3  -3   65.41    3.52
  -4  -3   3   59.73    2.79
  -4  -3   3   65.07    4.88
   4   3  -3   63.06    4.02
   4  -3  -3   59.91    2.40
   4  -3  -3   58.16    2.50
  -4   3   3   59.78    3.46
   4  -3  -3   61.37    2.56
   4   3  -3   57.22    2.53
   4   3  -3   59.18    3.54
   4  -3  -3   59.94    2.32
   4   3  -3   63.91    2.62
   4   3  -3   55.73    2.59
   4   3  -2    0.12    0.26
   4  -3  -2    1.97    0.60
  -4  -3   2    0.10    0.52
  -4  -3   2   -0.54    0.42
   4   3  -2    1.07    0.79
  -4  -3   2   -0.35    0.78
   4  -3  -2   -0.06    0.31
   4  -3  -2    0.70    0.38
   4  -3  -2    0.01    0.24
  -4   3   2    0.44    0.35
   4   3  -2    0.48    0.40
   4   3  -2    0.43    0.36
   4   3  -2    0.75    0.39
   4  -3  -1    1.79    0.72
  -4  -3   1    0.10    0.29
  -4  -3   1    0.27    0.38
   4   3  -1    0.87    0.45
  -4  -3   1   -0.58    0.62
   4  -3  -1    1.69    0.45
   4  -3  -1    1.51    0.46
   4  -3  -1    2.76    0.56
   4  -3  -1    1.00    0.39
   4   3  -1    0.56    0.40
   4   3  -1    0.19    0.52
   4   3  -1    0.48    0.33
   4  -3   0   14.42    1.19
  -4  -3   0   13.98    1.64
   4  -3   0   14.61    1.58
  -4  -3   0   11.62    1.21
   4   3   0   13.72    1.59
  -4  -3   0   12.15    2.05
   4  -3   0   15.45    1.23
   4  -3   0   16.74    1.33
   4   3   0   12.28    1.22
   4   3   0   15.61    1.35
   4  -3   0   14.27    1.22
   4   3   0   15.07    1.96
  -4  -3  -1    1.44    0.55
   4  -3   1    1.26    0.56
   4   3   1    1.03    0.66
  -4  -3  -1    0.35    0.30
   4   3   1    1.13    0.50
  -4  -3  -1    1.62    0.93
   4  -3   1    1.24    0.38
   4  -3   1    1.06    0.38
   4  -3   1    0.63    0.28
   4  -3   1    1.32    0.47
   4   3   1    0.52    0.36
   4   3   1    0.91    0.31
   4  -3   2   53.74    2.31
  -4  -3  -2   58.72    3.35
   4  -3   2   58.06    3.25
  -4  -3  -2   54.45    2.59
   4   3   2   51.90    2.27
   4  -3   2   54.61    2.31
  -4  -3  -2   52.36    4.29
   4   3   2   53.43    2.54
   4  -3   2   55.33    2.32
   4  -3   2   57.51    2.46
   4   3   2   53.77    2.50
   4  -3   2   56.71    2.44
   4   3   2   56.18    3.94
   4  -3   3  105.87    3.26
  -4  -3  -3  105.61    4.60
  -4  -3  -3  104.63    3.59
   4   3   3  106.13    3.62
   4   3   3  113.03    3.42
   4  -3   3  116.26    3.42
  -4  -3  -3  108.18    6.07
   4  -3   3  111.77    3.33
   4  -3   3  107.44    3.40
   4   3   3  107.07    3.56
  -4   3  -3  109.42    5.03
  -4  -3  -3  105.45    4.94
   4  -3   3  110.95    3.44
   4   3   3  111.46    5.63
   4  -3   4   55.32    2.38
  -4  -3  -4   55.39    3.44
  -4  -3  -4   53.80    2.56
   4   3   4   57.53    2.50
   4  -3   4   55.79    2.42
  -4  -3  -4   55.82    4.39
   4  -3   4   58.69    2.45
   4  -3   4   51.12    2.38
   4   3   4   54.92    2.57
  -4   3  -4   59.57    3.79
  -4  -3  -4   53.97    3.62
   4  -3   4   58.74    2.53
   4   3   4   52.34    3.99
   4  -3   5   44.01    2.14
  -4  -3  -5   43.39    3.14
  -4  -3  -5   43.97    2.35
   4   3   5   39.15    2.12
   4  -3   5   43.08    2.17
  -4  -3  -5   43.27    3.86
   4  -3   5   41.80    2.10
   4  -3   5   42.45    2.17
   4   3   5   41.86    2.28
  -4   3  -5   47.24    3.47
  -4  -3  -5   41.01    3.21
   4  -3   5   41.53    2.17
   4   3   5   38.18    3.51
  -4  -3  -5   42.29    2.07
  -4  -3  -6   12.71    1.28
  -4  -3  -6   12.55    1.75
   4   3   6   13.87    1.28
   4   3   6   16.83    2.41
   4  -3   6   13.54    1.26
  -4  -3  -6   12.64    2.12
   4  -3   6   13.80    1.25
   4  -3   6   12.30    1.21
   4   3   6   14.53    1.37
   4  -3   6   15.78    1.36
  -4   3  -6   13.34    1.93
  -4  -3  -6   11.76    1.79
   4  -3   6   13.63    1.19
  -4  -3  -6   13.85    1.22
  -4  -3  -7   29.57    2.80
  -4  -3  -7   31.93    2.01
   4   3   7   33.24    2.03
   4  -3   7   32.23    1.96
  -4  -3  -7   29.25    3.20
   4  -3   7   32.66    1.84
   4  -3   7   33.80    1.98
   4  -3   7   31.08    1.91
   4   3   7   35.32    2.16
  -4   3  -7   31.48    3.00
  -4  -3  -7   32.60    3.07
   4  -3   7   33.28    1.99
   4   3   7   31.58    3.33
  -4  -3  -7   31.14    1.80
  -4  -3  -8    8.13    1.60
  -4  -3  -8    7.12    1.00
   4  -3   8    7.05    0.99
  -4  -3  -8    7.88    1.64
   4   3   8    7.13    0.99
   4  -3   8    7.55    0.94
   4  -3   8    6.07    0.82
   4  -3   8    6.46    0.93
   4  -3   8    7.33    0.98
  -4   3  -8    6.34    1.45
  -4  -3  -8    7.06    1.54
   4   3   8    6.76    1.01
   4   3   8    6.50    1.66
  -4  -3  -8    6.72    0.87
  -4  -3  -9    1.94    0.57
  -4  -3  -9    2.69    0.64
   4  -3   9    2.86    0.65
  -4  -3  -9    2.86    1.03
   4   3   9    3.67    0.73
   4  -3   9    2.71    0.66
   4  -3   9    2.60    0.59
   4  -3   9    2.80    0.64
  -4  -3  -9    2.65    0.71
  -4   3  -9    3.87    1.32
  -4  -3  -9    2.82    0.98
   4  -3   9    2.60    0.64
   4   3   9    2.19    0.58
   4   3   9    2.97    1.26
  -4  -3  -9    2.41    0.58
   4   3   9    3.32    0.63
  -4  -3 -10   22.83    2.74
   4   3  10   25.34    1.92
  -4  -3 -10   23.76    1.93
   4  -3  10   26.88    1.89
   4  -3  10   26.71    1.87
   4   3  10   24.20    1.85
   4  -3  10   25.65    1.84
  -4   3 -10   24.81    2.97
  -4  -3 -10   27.11    3.08
   4  -3  10   26.11    1.87
   4   3  10   24.42    3.21
   4   3  11   -0.76    1.05
  -4  -3 -11   -0.21    0.74
   4  -3  11   -0.46    0.54
  -4  -3 -11    0.18    0.38
   4   3  11    0.74    0.49
   4  -3  11    0.62    0.56
   4  -3  11    0.00    0.41
  -4   3 -11   -0.22    0.54
  -4  -3 -11    0.70    0.64
   4  -3  11    1.98    0.63
   4   3  11    0.06    0.36
   4   3  12  645.05    9.57
  -4  -3 -12  685.67   10.61
  -4  -3 -12  655.56   15.66
   4   3  12  668.67   10.01
   4  -3  12  675.38    9.68
   4  -3  12  648.08    9.34
  -4   3 -12  661.66   15.92
  -4  -3 -12  654.11   15.64
   4   3  12  668.17    9.36
   4  -3  12  681.08    9.93
   4   3  12  665.76   17.20
   4  -3  12  663.84    8.88
  -4  -3 -13 1398.69   23.37
   4   3  13 1393.19   14.66
   4  -3  13 1356.02   13.83
   4  -3  13 1408.25   14.04
  -4   3 -13 1308.12   22.77
  -4  -3 -13 1327.97   22.76
   4   3  13 1317.32   13.80
   4  -3  13 1327.20   14.05
   4  -3  13 1360.38   12.92
   4   3  13 1354.66   13.47
  -4  -3 -13 1329.22   14.99
   4   3  14    0.74    0.50
   4  -3  14    0.45    0.55
   4   3  14    1.40    0.53
   4  -3  14    0.04    0.43
  -4   3 -14    0.19    0.71
  -4  -3 -14    1.03    0.92
   4  -3  14    0.85    0.57
   4  -3  14    0.26    0.33
  -4  -3 -14    0.59    0.51
   4   3  15   64.79    3.17
  -4  -3 -15   61.99    3.28
   4  -3  15   65.21    3.03
   4  -3  15   64.25    3.05
  -4   3 -15   58.37    4.94
  -4  -3 -15   61.48    5.00
   4  -3  15   69.98    3.29
   4  -3  15   61.39    2.79
   4   3  15   62.20    2.95
   4   3  15   64.85    3.06
   4   3  16  175.47    4.98
   4   3  16  179.84    5.21
   4  -3  16  180.45    5.06
  -4  -3 -16  177.14    8.52
   4  -3  16  179.41    5.20
   4  -3  16  178.45    4.69
   4   3  16  172.70    4.79
  -4  -3 -16  183.79    5.54
   4   3  17   20.44    1.75
   4   3  17   17.77    1.57
   4  -3  17   18.24    1.59
   4  -3  17   18.33    1.69
   4  -3  17   19.04    1.52
  -4  -3 -17   17.95    1.71
   4   3  17   18.33    1.54
   4   3  18   75.92    3.21
   4  -3  18   75.19    3.11
   4  -3  18   74.78    3.25
  -4  -3 -18   70.44    3.29
   4  -3  18   72.58    2.84
   4   3  18   73.31    2.95
  -4   3 -18   74.61    2.87
   4   3  18   70.03    3.00
   4   3  19   20.44    1.58
   4  -3  19   21.61    1.63
  -4  -3 -19   18.56    1.62
   4  -3  19   21.51    1.72
   4   3  19   19.52    1.44
  -4   3 -19   20.81    1.46
  -4   3 -20    0.43    0.24
   4  -3  20    1.03    0.44
   4   3  20    0.32    0.27
  -4  -3 -20    0.45    0.33
   4  -3  20    0.69    0.39
  -4   3 -21    1.41    0.40
  -4  -3 -21    1.35    0.44
   4   3  21    1.36    0.35
   4  -3  21    1.05    0.43
   4  -3  21    1.38    0.49
   4   3  22    7.84    0.72
   4  -3  22    9.11    0.84
  -4  -3 -22    8.34    0.86
   4  -3  22    9.05    0.90
  -4   3 -22    8.85    0.74
   4   4 -21    7.99    0.88
   4  -4 -21    7.81    0.73
   4  -4 -20   35.60    1.72
   4   4 -20   35.39    1.93
   4  -4 -19   46.71    2.22
  -4   4  19   40.14    1.86
   4  -4 -19   44.01    2.09
   4   4 -19   44.25    2.31
   4   4 -18    1.43    0.57
   4   4 -18    1.93    0.46
   4  -4 -18    0.98    0.43
  -4   4  18    2.21    0.49
   4  -4 -18    1.08    0.45
   4  -4 -17   20.27    1.61
   4   4 -17   20.49    1.45
   4   4 -17   22.35    1.50
  -4   4  17   20.36    1.52
   4  -4 -17   19.26    1.58
   4   4 -17   18.32    1.66
   4   4 -16   -0.26    0.44
   4   4 -16    0.08    0.28
  -4  -4  16   -0.42    0.47
   4  -4 -16    0.62    0.53
   4  -4 -16   -0.06    0.41
   4   4 -16   -0.52    0.41
   4   4 -15   -0.02    0.42
   4   4 -15   -0.06    0.28
  -4  -4  15   -0.12    0.28
   4   4 -15   -0.50    0.68
   4  -4 -15    0.02    0.33
   4  -4 -15    0.63    0.47
  -4   4  15    0.38    0.41
   4   4 -15    0.33    0.46
   4   4 -14    0.46    0.39
   4   4 -14    0.08    0.30
  -4  -4  14   -0.03    0.32
   4   4 -14    0.08    0.65
   4  -4 -14   -0.26    0.41
  -4   4  14    0.55    0.37
   4  -4 -14    0.06    0.41
   4   4 -14    0.06    0.36
   4  -4 -13   38.34    2.25
  -4  -4  13   38.38    2.42
   4   4 -13   37.95    4.04
   4   4 -13   39.06    2.25
   4   4 -13   41.55    4.66
   4   4 -13   34.99    2.21
  -4   4  13   37.75    2.34
   4  -4 -13   37.96    2.40
   4   4 -13   37.11    2.51
   4   4 -12  106.26    3.75
   4  -4 -12  102.93    3.65
   4   4 -12  102.24    6.63
   4   4 -12   95.45    6.99
  -4  -4  12  101.77    3.99
   4   4 -12  103.47    3.86
  -4   4  12   99.63    3.78
   4  -4 -12   98.70    3.84
   4   4 -12  102.22    4.12
   4   4 -11  360.72    6.90
   4  -4 -11  338.83   11.27
  -4  -4  11  377.46    7.76
   4   4 -11  370.10   12.63
  -4  -4  11  372.71   12.57
   4   4 -11  368.03   13.45
   4  -4 -11  393.47    7.01
   4   4 -11  375.40    7.37
   4  -4 -11  356.77    7.19
   4   4 -11  394.51    8.14
   4  -4 -10  577.76    8.32
   4   4 -10  589.27    8.82
   4  -4 -10  570.40   14.35
  -4  -4  10  597.97    9.79
   4   4 -10  587.42   15.85
  -4  -4  10  606.66   16.13
   4   4 -10  580.30   16.57
   4   4 -10  586.05    8.09
   4   4 -10  594.17    9.26
   4  -4 -10  597.90    9.16
   4   4 -10  559.34    9.47
   4  -4  -9  288.92    5.73
   4   4  -9  297.51    6.25
   4  -4  -9  293.08   10.13
  -4  -4   9  296.30    6.94
  -4  -4   9  275.90   10.97
   4   4  -9  309.79   11.81
   4   4  -9  293.38    6.54
   4   4  -9  278.21   10.90
   4  -4  -9  301.61    6.42
   4   4  -9  292.78    6.83
   4  -4  -8  134.35    3.84
   4   4  -8  136.16    4.25
   4  -4  -8  130.49    6.60
  -4  -4   8  135.35    4.67
   4   4  -8  135.05    7.62
  -4  -4   8  134.14    7.66
   4   4  -8  122.73    7.24
   4  -4  -8  137.52    3.90
   4  -4  -8  132.15    4.42
   4   4  -8  135.01    4.42
  -4  -4   8  139.65    3.96
   4  -4  -8  129.23    4.14
   4   4  -8  128.88    4.49
   4  -4  -7   73.68    2.77
   4   4  -7   73.03    3.09
   4  -4  -7   71.50    4.78
  -4  -4   7   75.39    3.48
   4   4  -7   76.18    5.72
  -4  -4   7   75.06    5.73
   4   4  -7   74.52    5.45
   4  -4  -7   74.08    3.08
   4  -4  -7   71.04    2.83
   4  -4  -7   74.35    3.28
   4   4  -7   74.14    3.27
  -4  -4   7   77.50    2.92
   4   4  -7   72.09    3.37
   4  -4  -7   74.05    2.93
   4   4  -6   21.53    1.68
   4  -4  -6   18.51    2.38
  -4  -4   6   20.18    1.82
   4   4  -6   18.23    2.81
   4   4  -6   21.98    2.94
   4  -4  -6   19.57    1.58
  -4  -4   6   20.91    3.15
   4  -4  -6   22.24    1.60
   4  -4  -6   19.89    1.68
   4   4  -6   21.77    1.76
   4  -4  -6   21.59    1.65
   4   4  -6   19.87    1.78
   4  -4  -6   20.88    1.58
   4  -4  -6   18.55    1.36
   4   4  -5  131.48    4.40
   4  -4  -5  128.68    6.06
  -4  -4   5  126.74    4.49
  -4  -4   5  133.15    7.66
   4   4  -5  134.78    6.85
   4  -4  -5  132.33    4.02
   4  -4  -5  133.52    3.90
   4  -4  -5  133.69    4.26
   4   4  -5  133.26    4.33
   4   4  -5  132.60    6.02
   4  -4  -5  130.30    3.90
   4  -4  -5  126.73    3.87
  -4  -4   5  133.67    4.18
   4  -4  -4  244.93    8.23
  -4  -4   4  243.70    6.15
   4   4  -4  229.90    9.90
  -4  -4   4  240.06   10.25
   4   4  -4  248.00    8.95
   4  -4  -4  254.22    5.56
   4  -4  -4  247.23    5.31
   4  -4  -4  248.03    5.76
   4   4  -4  244.99    5.82
   4   4  -4  247.59    8.41
  -4   4   4  240.69    8.00
   4  -4  -4  241.54    5.22
   4   4  -4  238.24    5.88
   4  -4  -4  247.11    5.37
  -4  -4   4  239.15    5.57
  -4   4   3   75.16    4.59
   4  -4  -3   78.81    4.60
  -4  -4   3   78.46    3.51
   4   4  -3   70.81    2.75
  -4  -4   3   73.06    5.67
   4   4  -3   72.75    4.63
   4   4  -3   77.33    4.78
   4  -4  -3   76.31    3.05
   4  -4  -3   78.38    3.01
   4  -4  -3   77.22    3.20
   4   4  -3   71.29    3.13
   4  -4  -3   75.64    2.87
   4   4  -3   74.03    3.27
   4  -4  -3   71.27    2.90
  -4  -4   3   69.67    3.00
   4  -4  -2  191.00    7.04
  -4  -4   2  185.00    7.04
  -4  -4   2  183.69    5.29
   4   4  -2  181.76    4.48
  -4  -4   2  202.17    9.38
  -4  -4   2  183.05    4.79
   4   4  -2  193.82    7.19
  -4   4   2  183.91    7.35
   4  -4  -2  196.29    4.88
   4  -4  -2  193.57    4.72
   4  -4  -2  189.25    4.96
   4   4  -2  191.54    5.11
   4   4  -2  184.69    7.49
   4  -4  -2  183.46    4.37
   4  -4  -2  187.16    4.73
   4   4  -2  185.63    5.13
   4  -4  -1    4.43    1.14
  -4  -4   1    4.44    1.33
  -4  -4   1    3.99    0.85
   4  -4  -1    5.14    0.70
  -4  -4   1    3.99    1.52
   4  -4  -1    4.92    0.81
   4   4  -1    4.04    0.66
   4  -4  -1    4.73    0.79
   4  -4  -1    6.20    0.88
   4  -4  -1    4.40    0.79
   4   4  -1    5.69    0.94
   4  -4  -1    5.04    0.74
   4   4  -1    5.08    1.31
  -4  -4   1    5.39    0.87
   4   4  -1    5.45    0.90
  -4   4   1    4.95    1.29
  -4  -4   0   16.25    2.14
  -4  -4   0   12.93    1.49
   4  -4   0   13.49    1.89
   4   4   0   13.38    1.40
   4  -4   0   13.47    1.19
   4   4   0   15.30    1.36
  -4  -4   0    9.57    2.16
   4  -4   0   14.47    1.34
   4  -4   0   13.15    1.28
   4   4   0   13.93    1.39
   4  -4   0   14.42    1.40
   4  -4   0   13.86    1.16
   4   4   0   12.53    2.03
  -4  -4   0   13.99    1.38
   4  -4   0   11.51    1.21
  -4   4   0   12.85    2.04
  -4  -4  -1   -0.41    0.66
   4  -4   1    0.46    0.53
  -4  -4  -1    0.24    0.46
   4  -4   1    0.12    0.34
  -4  -4  -1   -0.08    0.89
  -4   4  -1    0.38    0.64
  -4  -4  -1    0.50    0.40
   4   4   1   -0.29    0.31
   4  -4   1    0.00    0.29
   4  -4   1    0.37    0.36
   4  -4   1   -0.13    0.46
   4   4   1    0.61    0.40
   4  -4   1    0.12    0.38
   4   4   1    0.72    0.43
   4   4   1   -0.21    0.68
  -4  -4  -2    6.48    1.33
   4  -4   2    6.96    1.37
  -4  -4  -2    6.08    1.03
   4  -4   2    6.18    0.85
  -4  -4  -2    7.64    1.99
   4   4   2    6.03    0.91
   4  -4   2    6.04    0.89
   4  -4   2    5.21    0.84
   4  -4   2    5.40    0.85
   4  -4   2    7.91    1.08
   4   4   2    7.64    1.05
   4   4   2    5.58    1.42
   4   4   2    6.32    1.01
  -4  -4  -2    5.49    0.86
  -4  -4  -3    2.68    0.98
  -4  -4  -3    1.28    0.47
   4  -4   3    1.95    0.51
  -4  -4  -3    1.53    0.73
   4   4   3    1.88    0.52
   4  -4   3    2.49    0.63
   4  -4   3    0.95    0.36
   4  -4   3    0.69    0.34
   4  -4   3    2.23    0.65
   4   4   3    1.68    0.57
   4   4   3    0.91    0.92
  -4  -4  -3    1.90    0.54
  -4  -4  -4    5.30    1.37
  -4  -4  -4    5.22    0.94
   4  -4   4    5.87    0.89
   4  -4   4    6.32    0.99
  -4  -4  -4    6.74    1.80
   4   4   4    6.11    0.96
   4  -4   4    5.97    0.87
   4  -4   4    5.32    0.84
   4  -4   4    6.54    0.98
   4   4   4    4.71    0.85
   4   4   4    4.53    1.34
  -4  -4  -4    6.21    0.94
  -4  -4  -5    9.96    1.71
  -4  -4  -5   10.57    1.27
   4   4   5   12.40    1.33
   4  -4   5   12.76    1.29
  -4  -4  -5   10.33    2.25
   4  -4   5   11.59    1.25
   4   4   5   12.19    2.27
   4  -4   5   12.04    1.31
   4   4   5   13.70    1.43
   4  -4   5   12.29    1.33
  -4  -4  -5   11.07    1.20
   4  -4   5   12.31    1.26
  -4  -4  -6   34.63    3.32
  -4  -4  -6   31.15    2.20
   4   4   6   33.59    2.18
   4  -4   6   29.59    1.98
  -4  -4  -6   29.27    3.67
   4  -4   6   31.21    2.05
   4  -4   6   31.41    2.06
   4   4   6   32.21    2.18
   4  -4   6   33.57    2.19
   4   4   6   32.71    3.71
  -4  -4  -6   31.41    1.99
   4  -4   6   30.61    1.94
  -4  -4  -7   90.06    5.49
  -4  -4  -7   92.40    3.76
   4   4   7   97.22    3.77
   4  -4   7   97.71    3.60
  -4  -4  -7   93.47    6.46
  -4  -4  -7   99.41    3.81
   4  -4   7   93.70    3.57
   4  -4   7   95.21    3.60
   4   4   7   93.50    3.71
   4  -4   7   95.36    3.70
   4   4   7   98.25    6.52
   4  -4   7   91.32    3.27
  -4  -4  -7   94.11    3.46
  -4  -4  -8  146.81    7.11
  -4  -4  -8  139.27    4.56
  -4  -4  -8  148.06    4.73
   4   4   8  144.49    4.67
   4  -4   8  150.80    4.54
   4  -4   8  141.08    4.39
   4  -4   8  141.71    4.44
   4   4   8  140.34    4.58
   4  -4   8  141.52    4.54
   4   4   8  137.95    7.83
   4  -4   8  140.82    3.88
  -4  -4  -8  143.21    4.28
  -4  -4  -9  613.12    9.44
  -4  -4  -9  637.14   15.06
  -4  -4  -9  630.15    9.86
   4   4   9  630.54    9.81
   4  -4   9  637.08    9.47
   4  -4   9  597.92    9.13
   4  -4   9  612.58    9.30
   4   4   9  634.02    9.63
   4  -4   9  619.62    9.62
   4   4   9  610.81   16.74
  -4  -4  -9  615.00    8.88
  -4  -4 -10   79.86    3.57
  -4  -4 -10   81.77    3.40
  -4  -4 -10   76.05    5.34
   4   4  10   75.68    3.47
   4  -4  10   70.76    3.25
   4  -4  10   78.45    3.37
   4   4  10   80.56    2.99
   4   4  10   79.30    3.42
   4  -4  10   83.81    3.58
   4   4  10   82.50    6.22
  -4  -4 -10   81.26    3.25
   4   4  11   15.29    1.49
  -4  -4 -11   12.82    1.35
   4   4  11   13.10    1.53
  -4  -4 -11   13.50    1.53
   4  -4  11   12.53    1.43
   4  -4  11   16.17    1.56
   4  -4  11   12.41    1.44
   4   4  11   11.69    2.40
   4   4  12  371.01    7.25
  -4  -4 -12  378.68    6.89
   4   4  12  351.64    7.53
   4  -4  12  356.40    7.24
   4  -4  12  350.08    7.12
   4  -4  12  374.25    7.65
   4   4  12  346.37   12.90
   4   4  12  359.12    7.15
  -4  -4 -12  360.59    7.74
   4   4  13  182.95    5.41
   4   4  13  190.86    5.14
   4  -4  13  184.26    5.22
   4  -4  13  184.31    5.15
   4  -4  13  190.66    5.50
   4   4  13  189.32    5.16
  -4  -4 -13  183.71    5.55
   4   4  14   -0.05    0.41
  -4  -4 -14   -0.24    0.46
   4   4  14    0.27    0.44
   4  -4  14    0.40    0.52
   4  -4  14    0.46    0.56
   4   4  14   -0.12    0.34
  -4  -4 -15  599.00    9.82
   4   4  15  557.56    9.19
   4  -4  15  560.53    8.78
   4  -4  15  567.86    9.21
   4   4  15  564.52    8.55
   4   4  15  587.96    8.72
   4   4  16  401.93    7.56
   4  -4  16  406.92    7.26
   4  -4  16  413.35    7.70
  -4  -4 -16  416.00    8.01
   4   4  16  402.31    6.99
   4   4  16  400.68    6.95
   4   4  17   20.00    1.63
   4  -4  17   20.69    1.62
  -4  -4 -17   22.66    1.93
   4  -4  17   20.81    1.71
   4   4  17   18.50    1.46
   4   4  17   18.72    1.46
   4   4  18    4.72    0.71
   4   4  18    5.01    0.81
   4  -4  18    5.40    0.83
  -4  -4 -18    4.11    0.82
   4  -4  18    5.01    0.83
   4   4  19    8.34    0.94
  -4  -4 -19    7.59    1.00
   4  -4  19    7.60    0.89
   4  -4  19    8.95    1.04
  -4  -4 -20    0.95    0.41
   4   4  20    1.22    0.40
   4  -4  20    1.49    0.39
   4  -4  20    1.46    0.45
  -4  -4 -21    0.15    0.24
   4   4  21    0.70    0.26
   4  -4  21    0.57    0.27
   4  -4  21    0.89    0.32
   4  -5 -19    5.36    0.63
  -4  -5  19    5.85    0.68
   4   5 -19    4.65    0.67
   4  -5 -18   40.80    1.86
   4   5 -18   38.40    1.97
  -4  -5  18   40.25    1.89
   4   5 -17   15.01    1.14
  -4   5  17   14.18    1.08
  -4  -5  17   14.73    1.03
   4  -5 -17   16.55    1.30
   4   5 -17   16.94    1.43
  -4  -5  17   15.18    1.26
   4   5 -16   16.06    1.43
   4   5 -16   14.21    1.24
  -4   5  16   13.31    1.20
  -4  -5  16   13.58    1.07
   4  -5 -16   14.07    1.28
  -4  -5  16   13.93    1.29
   4  -5 -15   84.04    3.16
   4   5 -15   87.19    3.16
  -4   5  15   81.29    2.98
  -4  -5  15   84.38    2.82
   4   5 -15   79.51    3.27
  -4  -5  14  101.40    3.45
   4   5 -14  102.26    3.60
  -4   5  14  100.85    3.47
  -4  -5  14  101.15    3.21
   4  -5 -14  104.38    3.70
   4   5 -14   99.11    3.79
  -4  -5  13   29.32    1.99
   4   5 -13   30.69    2.15
   4   5 -13   28.79    2.00
  -4   5  13   31.38    2.01
  -4  -5  13   30.25    1.80
   4  -5 -13   30.95    2.05
   4  -5 -13   30.12    1.80
  -4  -5  12   73.90    3.26
  -4  -5  12   76.10    2.96
   4   5 -12   75.07    3.33
  -4   5  12   73.16    3.16
   4  -5 -12   75.48    3.25
   4   5 -12   77.21    3.47
   4  -5 -12   75.13    2.84
  -4  -5  12   76.61    3.35
  -4  -5  11   32.87    2.25
   4  -5 -11   30.22    2.11
   4   5 -11   32.48    3.97
   4   5 -11   30.52    1.80
   4   5 -11   32.34    2.22
  -4  -5  11   31.66    1.96
   4   5 -11   32.31    2.29
  -4  -5  11   33.32    2.24
  -4  -5  10   19.64    1.78
   4   5 -10   20.85    2.85
   4   5 -10   18.84    1.79
   4   5 -10   19.53    3.17
  -4  -5  10   18.09    2.95
   4   5 -10   22.02    1.87
  -4  -5  10   19.69    1.57
   4  -5 -10   22.83    1.83
  -4  -5  10   20.93    1.83
  -4  -5   9  159.13    5.12
   4   5  -9  176.41    8.75
  -4  -5   9  159.57    8.62
   4   5  -9  161.02    8.61
   4   5  -9  161.26    5.08
  -4  -5   9  159.01    4.43
   4  -5  -9  159.63    4.75
   4   5  -9  166.70    5.24
  -4  -5   9  156.10    4.89
  -4  -5   8   85.75    3.83
   4   5  -8   78.57    5.90
  -4  -5   8   78.82    6.13
   4   5  -8   82.54    6.10
   4  -5  -8   85.89    3.74
   4   5  -8   83.01    3.70
  -4  -5   8   83.73    3.23
   4  -5  -8   85.89    3.50
   4   5  -8   82.44    3.69
  -4  -5   8   82.68    3.56
  -4  -5   7  798.27   11.79
   4   5  -7  778.06   18.70
  -4  -5   7  813.70   19.83
   4   5  -7  817.64   18.69
   4  -5  -7  835.14   11.55
   4   5  -7  792.73   11.41
  -4  -5   7  822.82   10.12
   4  -5  -7  816.38   10.57
   4   5  -7  815.66   11.50
  -4  -5   7  797.54   11.07
   4  -5  -6  847.90   17.47
  -4  -5   6  898.89   12.55
   4   5  -6  916.72   20.77
  -4  -5   6  900.80   21.04
   4   5  -6  872.20   18.73
   4  -5  -6  872.36   11.77
   4   5  -6  875.76   12.00
  -4  -5   6  874.79   10.45
   4  -5  -6  867.48   10.77
   4   5  -6  917.00   12.15
  -4  -5   6  870.77   11.56
   4  -5  -5   45.27    3.98
  -4  -5   5   48.17    2.95
   4   5  -5   40.57    4.39
   4   5  -5   43.94    2.30
  -4  -5   5   45.57    4.77
   4  -5  -5   41.89    2.49
   4  -5  -5   44.81    2.23
   4   5  -5   48.90    2.87
   4  -5  -5   45.84    2.70
   4   5  -5   40.83    2.60
   4   5  -5   43.36    3.88
  -4  -5   5   44.26    2.35
   4  -5  -5   46.60    2.47
  -4  -5   5   50.79    2.84
   4  -5  -4   60.61    4.54
  -4  -5   4   61.41    3.32
   4   5  -4   56.12    5.27
   4   5  -4   61.24    2.77
  -4  -5   4   71.13    6.01
   4  -5  -4   62.78    3.06
   4  -5  -4   65.07    2.74
   4  -5  -4   60.21    3.08
   4   5  -4   61.88    3.20
   4   5  -4   65.83    4.85
  -4  -5   4   65.09    2.83
   4  -5  -4   62.57    2.81
   4   5  -4   63.16    3.18
  -4  -5   4   61.87    3.07
   4  -5  -3  427.50   11.98
  -4  -5   3  438.86    8.82
   4   5  -3  435.55    7.45
  -4  -5   3  436.28   14.93
   4  -5  -3  440.39    8.02
   4  -5  -3  433.68    7.20
   4  -5  -3  438.72    8.26
   4   5  -3  425.69    8.34
  -4   5   3  431.73   12.44
   4   5  -3  439.12    8.34
   4   5  -3  444.69   12.87
  -4  -5   3  439.99    7.31
   4  -5  -3  430.01    7.23
  -4  -5   3  438.57    8.13
   4  -5  -2    6.56    1.72
  -4  -5   2    6.18    1.60
  -4  -5   2    8.07    1.23
  -4  -5   2    6.44    1.85
   4  -5  -2    8.12    1.16
   4   5  -2    6.39    0.92
   4  -5  -2    8.34    1.06
   4  -5  -2    7.19    1.13
   4  -5  -2    7.76    0.97
  -4  -5   2    7.52    1.00
   4   5  -2    9.57    1.29
  -4  -5   2    7.80    1.16
   4  -5  -2    7.44    0.96
   4   5  -2    8.38    1.86
  -4   5   2    5.66    1.53
   4   5  -2    8.20    1.18
   4  -5  -1    0.99    0.79
  -4  -5   1   -0.07    0.58
  -4  -5   1    0.16    0.43
  -4  -5   1   -0.69    1.00
   4  -5  -1   -0.07    0.41
   4   5  -1    0.25    0.46
   4  -5  -1    0.28    0.44
   4  -5  -1   -0.53    0.56
   4  -5  -1    0.53    0.38
  -4  -5   1   -0.28    0.48
   4   5  -1    0.70    0.48
   4  -5  -1   -0.04    0.26
   4   5  -1   -0.35    0.87
  -4   5   1   -0.53    0.74
  -4  -5   1   -0.34    0.43
   4   5  -1    0.44    0.52
  -4  -5   0   21.44    2.81
   4  -5   0   23.23    2.87
  -4  -5   0   23.18    2.09
   4   5   0   23.66    1.82
  -4  -5   0   31.87    4.09
   4  -5   0   24.71    1.93
   4  -5   0   24.61    1.80
   4   5   0   23.73    1.98
   4  -5   0   26.96    2.03
  -4  -5   0   23.60    1.68
   4  -5   0   23.73    1.63
   4  -5   0   22.29    1.56
   4   5   0   21.43    1.86
   4   5   0   20.30    2.90
  -4  -5   0   23.34    1.87
  -4   5   0   23.59    3.05
  -4  -5  -1   45.28    4.03
   4  -5   1   44.77    3.91
  -4  -5  -1   46.27    2.92
   4  -5   1   46.61    2.26
   4   5   1   46.92    2.59
  -4  -5  -1   43.94    4.84
   4  -5   1   47.72    2.66
   4  -5   1   44.27    2.40
   4   5   1   46.56    2.78
   4  -5   1   48.43    2.72
   4   5   1   37.58    3.94
  -4  -5  -1   46.64    2.36
   4  -5   1   42.81    2.19
  -4   5  -1   41.61    4.12
   4   5   1   42.47    2.59
  -4  -5  -1   45.33    2.60
  -4  -5  -2    8.64    1.92
   4  -5   2    7.12    1.62
  -4  -5  -2    8.72    1.30
   4  -5   2    7.54    0.96
  -4  -5  -2    6.28    1.86
   4   5   2   10.71    1.29
   4  -5   2    8.34    1.16
   4  -5   2   10.02    1.23
   4  -5   2   10.88    1.31
  -4  -5  -2    7.99    1.16
  -4  -5  -2    8.74    1.03
   4  -5   2    8.08    0.96
   4   5   2   10.09    1.36
   4   5   2    8.82    1.91
  -4  -5  -2    8.56    1.17
  -4   5  -2    7.75    1.84
  -4  -5  -3    1.79    1.09
  -4  -5  -3    2.63    0.78
   4   5   3    2.33    1.22
   4  -5   3    1.50    0.49
  -4  -5  -3    1.25    1.06
  -4  -5  -3    2.01    0.61
   4   5   3    2.02    0.60
   4  -5   3    2.29    0.72
   4  -5   3    1.95    0.62
   4  -5   3    2.47    0.71
   4   5   3    1.18    0.59
   4  -5   3    2.26    0.52
  -4  -5  -3    1.60    0.58
  -4   5  -3    1.63    1.06
  -4  -5  -4  118.53    6.58
  -4  -5  -4  112.79    4.46
  -4  -5  -4  111.74    3.80
   4  -5   4  117.80    3.81
   4   5   4  119.42    4.30
  -4  -5  -4  111.17    7.63
   4  -5   4  123.09    4.28
   4  -5   4  110.28    3.95
   4   5   4  121.42    4.41
   4  -5   4  120.02    4.35
   4   5   4  114.02    7.16
   4  -5   4  113.89    3.62
  -4   5  -4  112.52    7.07
  -4  -5  -4  114.53    4.16
  -4   5  -5   15.88    2.67
  -4  -5  -5   20.78    1.70
  -4  -5  -5   19.14    1.88
  -4  -5  -5   18.84    2.67
   4   5   5   22.57    1.93
   4  -5   5   17.15    1.52
  -4  -5  -5   22.08    3.52
   4  -5   5    8.91    1.27
   4  -5   5   20.87    1.75
   4   5   5   24.75    2.03
   4  -5   5   20.62    1.83
   4  -5   5   19.97    1.51
   4   5   5   22.57    3.23
  -4  -5  -5   26.11    2.03
  -4  -5  -6   68.77    3.08
  -4  -5  -6   64.55    3.35
  -4  -5  -6   66.58    4.99
   4   5   6   67.66    3.28
   4  -5   6   68.89    3.03
   4  -5   6   67.73    3.19
   4  -5   6   69.29    3.18
   4   5   6   74.64    3.42
   4  -5   6   68.25    3.30
   4   5   6   68.33    5.71
   4  -5   6   63.08    2.73
  -4   5  -6   62.21    5.36
  -4  -5  -6   64.71    3.12
  -4   5  -7   22.13    3.27
  -4  -5  -7   23.98    2.02
   4   5   7   19.45    1.78
   4  -5   7   23.35    1.80
   4  -5   7   22.71    1.87
   4   5   7   21.62    3.27
   4  -5   7   21.82    1.88
   4   5   7   23.59    1.93
   4  -5   7   23.23    1.96
   4  -5   7   22.91    1.65
  -4  -5  -7   22.57    1.85
  -4  -5  -7   24.26    1.90
  -4   5  -8   10.50    2.29
  -4  -5  -8    9.42    1.28
   4  -5   8    9.66    1.24
   4   5   8   10.71    2.39
   4   5   8   10.24    1.37
   4  -5   8    8.31    1.19
   4  -5   8    9.57    1.32
   4   5   8    9.96    1.26
   4  -5   8    9.47    1.09
  -4  -5  -8    9.54    1.19
  -4  -5  -8   10.20    1.26
  -4  -5  -9   37.40    2.45
   4   5   9   36.01    2.44
   4  -5   9   33.86    2.27
   4   5   9   35.79    2.26
   4  -5   9   36.29    2.42
   4   5   9   41.94    4.56
   4  -5   9   33.34    1.95
  -4   5  -9   30.34    3.69
  -4  -5  -9   36.66    2.33
  -4  -5  -9   34.81    2.22
  -4   5 -10    5.97    1.79
   4  -5  10    5.90    0.98
   4   5  10    4.73    0.86
  -4  -5 -10    4.70    0.92
   4   5  10    5.28    0.97
   4  -5  10    6.58    1.05
  -4  -5 -10    5.35    0.96
   4   5  10    5.64    0.88
   4   5  10    6.67    1.98
   4  -5  10    4.45    0.72
  -4  -5 -10    5.27    0.90
   4   5  10    5.99    0.84
  -4  -5 -11  131.56    4.29
   4   5  11  134.20    4.11
   4   5  11  133.49    4.63
   4  -5  11  127.05    4.27
   4  -5  11  137.70    4.61
   4   5  11  130.41    8.06
   4  -5  11  127.81    3.77
  -4  -5 -11  132.02    4.41
  -4   5 -11  129.09    7.92
  -4  -5 -12  113.27    3.81
   4   5  12  106.32    4.07
   4  -5  12  117.97    4.13
   4   5  12  111.37    3.68
   4  -5  12  120.72    4.40
  -4  -5 -12  105.99    3.95
   4   5  12  106.56    3.78
   4  -5  12  111.94    3.52
   4   5  13   68.56    2.78
  -4  -5 -13   65.97    2.73
   4   5  13   66.29    3.15
   4  -5  13   65.35    2.94
   4  -5  13   70.43    3.23
  -4  -5 -13   67.90    3.12
   4   5  13   67.12    2.92
   4  -5  13   65.78    2.59
   4   5  14   37.53    1.98
   4   5  14   35.32    2.25
   4  -5  14   36.85    2.16
   4  -5  14   40.40    2.41
  -4  -5 -14   41.27    2.40
   4   5  14   38.83    2.14
   4  -5  14   38.74    1.92
   4   5  15    4.14    0.67
   4   5  15    4.10    0.78
   4  -5  15    4.86    0.81
   4  -5  15    5.40    0.91
  -4  -5 -15    4.84    0.85
   4  -5  15    3.95    0.59
   4   5  15    5.06    0.77
   4   5  16    3.09    0.70
   4  -5  16    3.68    0.66
  -4  -5 -16    4.17    0.79
   4   5  16    3.58    0.55
   4  -5  16    4.46    0.78
   4   5  17   18.02    1.36
   4  -5  17   17.85    1.28
  -4  -5 -17   15.61    1.33
   4  -5  17   17.50    1.41
  -4  -5 -18    0.13    0.32
   4   5  18    0.27    0.22
   4  -5  18    0.60    0.30
   4  -5  18    0.30    0.29
  -4  -5 -19    4.58    0.63
   4   5  19    3.84    0.52
   4  -5  19    4.28    0.52
   4  -5  19    5.46    0.69
   4   6 -16   23.31    1.28
   4  -6 -16   20.12    1.22
   4   6 -16   21.40    1.28
  -4  -6  16   21.19    1.28
   4   6 -15   11.90    1.04
   4   6 -15   12.57    1.05
   4  -6 -15   10.91    1.00
  -4  -6  15   11.46    1.01
  -4  -6  14    4.98    0.59
   4   6 -14    4.69    0.72
   4  -6 -14    6.12    0.79
   4   6 -14    4.86    0.73
   4   6 -13   16.42    1.37
  -4   6  13   16.28    1.22
  -4  -6  13   15.26    1.09
   4  -6 -13   16.90    1.37
   4   6 -13   16.79    1.38
  -4  -6  13   16.33    1.37
  -4  -6  12    0.16    0.30
  -4   6  12    0.26    0.27
  -4  -6  12    0.10    0.28
   4   6 -12    0.57    0.40
   4  -6 -12    0.95    0.46
  -4  -6  12   -0.03    0.30
   4   6 -12    0.27    0.34
  -4  -6  11    0.65    0.46
   4  -6 -11    1.47    0.47
  -4  -6  11    2.06    0.57
  -4  -6  11    0.75    0.35
   4   6 -11    1.59    0.68
  -4   6  11    0.67    0.25
   4   6 -11    1.25    0.49
  -4  -6  10   46.43    2.50
   4   6 -10   47.23    2.16
   4   6 -10   51.25    2.72
  -4  -6  10   47.33    2.21
   4  -6 -10   49.56    2.47
   4   6 -10   45.08    2.45
  -4  -6  10   48.27    2.56
  -4  -6   9    1.05    0.61
   4  -6  -9    1.53    0.58
   4   6  -9    0.66    0.43
  -4  -6   9    0.61    0.39
  -4  -6   9    0.25    0.44
   4   6  -9    0.82    0.49
   4   6  -8   13.96    1.44
  -4  -6   8   12.47    1.40
   4   6  -8   15.97    1.62
  -4  -6   8   13.07    1.22
   4  -6  -8   13.01    1.32
  -4  -6   8   12.28    1.38
  -4  -6   7  127.44    4.49
   4   6  -7  130.99    4.58
  -4  -6   7  132.22    3.91
   4  -6  -7  127.27    4.01
   4   6  -7  130.27    4.31
  -4  -6   7  125.45    4.32
  -4  -6   6  185.56    5.53
   4   6  -6  179.56    4.36
   4  -6  -6  176.05    5.23
   4   6  -6  187.14    5.49
  -4  -6   6  182.66    4.65
   4  -6  -6  177.12    4.72
   4   6  -6  185.56    5.21
  -4  -6   6  182.99    5.28
  -4  -6   5   17.42    1.79
   4   6  -5   16.24    1.38
  -4  -6   5   20.02    3.30
   4  -6  -5   15.24    1.61
   4   6  -5   17.95    1.76
  -4  -6   5   16.96    1.45
   4  -6  -5   18.47    1.55
   4   6  -5   15.53    1.62
  -4  -6   5   15.82    1.56
  -4  -6   4   19.04    1.86
   4   6  -4   18.25    2.98
   4   6  -4   20.17    1.60
  -4  -6   4   20.60    3.30
   4  -6  -4   19.90    1.84
   4   6  -4   20.91    1.92
  -4  -6   4   21.91    1.65
   4  -6  -4   18.72    1.52
   4   6  -4   20.02    1.74
  -4  -6   4   19.79    1.77
  -4  -6   3   36.98    2.58
   4   6  -3   36.14    4.33
   4   6  -3   36.70    2.18
  -4  -6   3   38.87    4.48
   4  -6  -3   37.67    2.42
   4  -6  -3   36.03    1.91
   4  -6  -3   38.22    2.49
   4   6  -3   33.97    2.42
   4   6  -3   40.64    4.08
  -4  -6   3   38.41    2.17
   4  -6  -3   33.83    2.00
   4   6  -3   35.76    2.32
  -4  -6   3   31.99    2.24
   4   6  -2    0.17    1.03
  -4  -6   2   -0.11    0.58
  -4  -6   2    1.59    1.28
   4  -6  -2    0.83    0.56
   4   6  -2    0.18    0.31
   4  -6  -2   -0.04    0.33
   4  -6  -2   -0.25    0.45
  -4  -6   2    0.73    0.43
   4   6  -2    0.07    0.48
   4  -6  -2    0.27    0.27
   4   6  -2   -1.72    0.99
  -4  -6   2    0.42    0.50
  -4  -6   1   53.77    3.16
   4   6  -1   53.49    2.72
   4  -6  -1   59.41    3.04
   4  -6  -1   53.23    2.47
   4   6  -1   53.20    3.01
   4  -6  -1   54.08    2.93
   4   6  -1   52.03    4.70
  -4  -6   1   51.57    2.52
  -4   6   1   52.80    4.81
   4  -6  -1   55.18    2.46
  -4  -6   1   53.20    2.91
  -4  -6   0   24.63    2.25
   4   6   0   23.34    1.85
   4  -6   0   19.97    1.78
   4  -6   0   20.54    1.60
   4   6   0   21.89    1.94
   4  -6   0   21.51    1.86
   4  -6   0   21.41    1.56
  -4  -6   0   22.70    1.67
   4  -6   0   23.58    1.57
   4   6   0   23.08    3.14
  -4  -6   0   22.17    1.93
  -4  -6   0   22.32    1.89
  -4   6   0   18.91    3.05
  -4  -6  -1    1.10    0.68
   4   6   1    1.70    0.72
   4   6   1    0.41    0.40
   4  -6   1    1.34    0.62
   4  -6   1    1.75    0.74
   4  -6   1    0.53    0.45
   4  -6   1    1.13    0.45
   4   6   1    1.23    0.73
  -4  -6  -1    0.68    0.47
  -4   6  -1    1.01    0.88
  -4  -6  -2    1.35    0.69
   4   6   2    1.33    0.61
   4  -6   2    1.61    0.53
   4  -6   2    0.72    0.48
   4   6   2    1.56    0.68
   4  -6   2    1.13    0.48
   4   6   2    1.29    1.04
  -4  -6  -2    0.63    0.39
  -4   6  -2    2.11    1.31
  -4  -6  -3   31.36    2.41
   4   6   3   32.97    2.27
   4  -6   3   26.79    2.06
   4   6   3   32.70    2.27
   4  -6   3   31.86    2.23
   4   6   3   31.53    3.84
   4  -6   3   32.17    1.91
  -4   6  -3   32.86    4.04
  -4  -6  -3   31.93    2.25
  -4  -6  -4  114.69    4.53
   4   6   4  113.09    4.19
   4  -6   4  104.16    3.98
   4   6   4  111.54    4.15
   4  -6   4  107.94    4.09
   4   6   4  114.01    7.38
   4  -6   4  109.58    3.50
  -4   6  -4  107.61    7.11
  -4  -6  -4  118.38    4.27
  -4  -6  -5   24.49    2.08
   4   6   5   24.18    1.95
   4  -6   5   22.75    1.84
   4   6   5   23.22    1.88
   4  -6   5   26.28    2.02
   4  -6   5   21.90    1.57
  -4  -6  -5   27.17    2.02
   4   6   5   27.13    3.63
  -4   6  -5   22.43    3.33
  -4  -6  -6   58.92    3.18
   4   6   6   54.65    2.96
   4  -6   6   53.00    2.80
   4   6   6   60.21    2.94
   4  -6   6   57.95    2.98
   4  -6   6   60.22    2.58
  -4  -6  -6   63.03    3.03
  -4  -6  -7   24.30    2.00
   4   6   7   18.88    1.71
   4  -6   7   23.34    1.88
   4   6   7   23.10    1.78
  -4  -6  -7   20.69    1.48
   4  -6   7   22.19    1.84
   4  -6   7   22.34    1.55
  -4  -6  -7   22.35    1.80
   4   6   8    0.33    0.34
  -4  -6  -8   -0.58    0.55
   4   6   8   -0.03    0.44
   4  -6   8    0.31    0.55
  -4  -6  -8    0.86    0.31
   4  -6   8   -0.57    0.54
   4   6   8    0.67    0.46
   4  -6   8    0.22    0.27
  -4  -6  -8    0.50    0.38
   4   6   9  229.43    4.76
  -4  -6  -9  225.67    5.71
   4   6   9  237.52    5.89
   4  -6   9  234.54    5.58
   4   6   9  222.46    4.86
   4   6   9  236.07    5.10
   4  -6   9  222.30    5.62
  -4  -6  -9  216.91    4.81
   4  -6   9  215.36    4.61
  -4  -6  -9  223.39    5.35
   4   6  10    5.58    0.71
  -4  -6 -10    6.87    1.02
   4   6  10    6.11    0.98
   4   6  10    8.48    0.92
   4  -6  10    5.63    0.85
   4  -6  10    6.15    1.04
  -4  -6 -10    5.47    0.79
   4  -6  10    5.60    0.74
  -4  -6 -11   42.01    2.25
   4   6  11   42.42    2.39
   4  -6  11   41.33    2.22
  -4  -6 -11   44.37    2.13
   4  -6  11   41.94    2.33
   4   6  11   41.05    2.13
   4  -6  11   40.48    1.86
  -4  -6 -11   40.65    1.85
  -4  -6 -12   21.32    1.51
   4   6  12   19.70    1.59
   4  -6  12   17.75    1.39
  -4  -6 -12   20.72    1.43
   4  -6  12   20.39    1.62
   4   6  13    0.09    0.30
  -4  -6 -13    0.62    0.36
   4  -6  13    0.56    0.39
   4  -6  13    0.52    0.42
   4   6  14   25.89    1.64
   4  -6  14   27.30    1.55
  -4  -6 -14   27.04    1.50
   4  -6  14   24.53    1.60
  -4  -6 -15    0.19    0.21
   4   6  15    0.66    0.34
   4  -6  15   -0.08    0.25
   4  -6  15    0.15    0.26
   4   7 -11   12.40    1.06
   4  -7 -11   11.91    0.95
  -4  -7  11   11.31    0.97
   4   7 -10    0.37    0.29
   4  -7 -10    0.69    0.30
  -4  -7  10   -0.12    0.27
  -4  -7   9   -0.34    0.25
   4   7  -9    0.13    0.30
   4  -7  -9    0.36    0.28
  -4  -7   9   -0.51    0.34
  -4  -7   8   11.75    1.10
   4   7  -8   12.08    1.01
   4   7  -8   11.82    1.18
  -4  -7   8   10.72    0.86
   4  -7  -8   11.37    1.00
  -4  -7   8   10.53    1.06
  -4  -7   7   39.68    2.08
   4   7  -7   42.75    1.98
   4   7  -7   44.08    2.29
  -4  -7   7   38.37    1.69
   4  -7  -7   41.10    1.93
  -4  -7   7   42.11    2.14
  -4  -7   6   14.30    1.31
   4   7  -6   14.63    1.38
  -4  -7   6   13.93    1.06
   4  -7  -6   14.46    1.16
  -4  -7   6   12.84    1.22
  -4  -7   5   51.07    2.53
   4   7  -5   51.62    2.58
  -4  -7   5   52.61    2.11
   4  -7  -5   54.58    2.20
  -4  -7   5   53.60    2.51
   4   7  -4    0.69    0.33
   4  -7  -4    0.56    0.39
  -4  -7   4    1.10    0.56
  -4  -7   4    0.61    0.30
   4   7  -4    0.33    0.39
   4  -7  -4   -0.31    0.31
  -4  -7   4    0.85    0.43
  -4  -7   4    0.64    0.40
  -4  -7   3   13.22    1.40
   4   7  -3   13.02    1.14
   4   7  -3   13.44    1.38
   4  -7  -3   14.32    1.36
   4  -7  -3   12.64    1.06
  -4  -7   3   16.46    1.49
  -4  -7   2   10.69    1.29
   4   7  -2   11.00    1.07
   4  -7  -2   10.12    1.17
   4   7  -2    9.82    1.15
   4  -7  -2   10.80    0.96
  -4  -7   2    9.92    1.16
  -4  -7   1   -0.30    0.42
   4   7  -1    0.81    0.37
   4  -7  -1   -0.08    0.42
   4   7  -1    0.88    0.50
  -4  -7   1    0.23    0.38
  -4  -7   0    1.69    0.55
   4   7   0    1.04    0.39
   4  -7   0    0.98    0.48
   4   7   0    1.88    0.60
  -4  -7   0    1.11    0.42
  -4  -7  -1    9.21    1.21
   4   7   1   10.48    1.16
   4  -7   1   10.19    1.19
   4   7   1   11.99    1.29
   4  -7   1   11.05    1.22
  -4  -7  -1    9.20    1.11
  -4  -7  -2    1.97    0.71
   4   7   2    1.73    0.51
   4  -7   2    2.12    0.64
   4  -7   2    1.93    0.57
   4   7   2    1.92    0.55
  -4  -7  -2    1.08    0.36
  -4  -7  -3    2.30    0.74
   4   7   3    2.05    0.56
   4  -7   3    2.14    0.58
   4  -7   3    1.80    0.59
   4   7   3    2.15    0.50
  -4  -7  -3    2.15    0.57
  -4  -7  -4    5.14    0.93
   4   7   4    4.19    0.79
   4  -7   4    4.43    0.79
   4  -7   4    3.60    0.74
   4   7   4    3.49    0.65
  -4  -7  -4    3.70    0.72
  -4  -7  -5   16.31    1.48
   4   7   5   18.06    1.50
   4  -7   5   14.94    1.34
   4   7   5   14.56    1.23
  -4  -7  -5   16.26    1.40
   4  -7   5   15.48    1.39
  -4  -7  -6   88.03    3.32
   4   7   6   85.65    3.18
   4  -7   6   78.66    2.94
   4   7   6   86.38    2.74
   4  -7   6   78.15    2.98
  -4  -7  -6   81.24    2.98
  -4  -7  -7    9.28    1.12
   4  -7   7    9.76    1.07
   4   7   7    8.99    1.05
   4   7   7    8.09    0.88
   4  -7   7    8.40    1.03
  -4  -7  -7    9.14    0.99
  -4  -7  -8    9.19    1.02
   4   7   8   10.41    1.10
   4  -7   8    9.88    1.00
   4   7   8    9.63    0.91
   4  -7   8   10.02    1.05
  -4  -7  -9   13.10    1.18
   4   7   9   14.31    1.22
   4  -7   9   13.17    1.09
   4   7   9   13.65    0.96
   4  -7   9   14.34    1.20
  -4  -7  -9   12.88    0.98
  -4  -7 -10    0.47    0.25
   4   7  10    0.40    0.34
   4  -7  10    0.22    0.32
   4  -7  10    0.68    0.37
  -4  -7 -10    0.85    0.26
   4   7  11    8.54    0.89
   4  -7  11    7.99    0.76
   4  -7  11    8.57    0.85
   5   0 -23    0.12    0.29
  -5   0  23   -0.16    0.20
   5   0 -22    1.01    0.38
   5   0 -22    1.17    0.41
  -5   0  22    0.60    0.35
   5   0 -21    0.11    0.38
   5   0 -21    0.00    0.28
  -5   0  21   -0.61    0.41
   5   0 -21    0.07    0.27
   5   0 -20   67.21    2.74
  -5   0  20   62.24    2.90
   5   0 -20   67.24    2.75
   5   0 -19    1.15    0.48
   5   0 -19    0.05    0.36
   5   0 -19    0.24    0.45
  -5   0  19    0.63    0.50
   5   0 -18  234.76   10.90
   5   0 -18  256.38    5.94
  -5   0  18  235.16    5.97
   5   0 -18  234.00    5.56
   5   0 -18  243.67    5.16
   5   0 -17    0.35    0.36
   5   0 -17   -0.63    1.03
   5   0 -17    0.25    0.90
   5   0 -17    0.05    0.38
  -5   0  17    0.20    0.40
   5   0 -16  126.77    8.00
  -5   0  16  120.06    7.29
   5   0 -16  116.98    7.75
  -5   0  16  123.80    4.38
   5   0 -16  129.08    4.28
   5   0 -16  124.40    3.83
   5   0 -15   -0.15    0.38
   5   0 -15    0.86    0.89
   5   0 -15    1.89    1.22
  -5   0  15   -0.26    1.17
  -5   0  15    0.24    0.41
   5   0 -15    0.95    0.50
   5   0 -14  104.84    7.07
  -5   0  14  107.96    6.93
   5   0 -14  107.05    7.29
  -5   0  14  107.18    3.98
   5   0 -14  104.46    3.82
   5   0 -14  102.00    3.47
   5   0 -13   -0.05    0.42
   5   0 -13   -2.24    1.12
   5   0 -13   -0.03    1.11
  -5   0  13   -0.56    0.89
  -5   0  13   -0.09    0.48
   5   0 -13   -0.23    0.34
   5   0 -12    8.87    2.08
  -5   0  12   12.45    1.30
   5   0 -12    9.63    2.25
  -5   0  12   10.59    2.23
   5   0 -12   10.93    1.21
   5   0 -12   12.01    1.15
   5   0 -11    0.31    0.34
   5   0 -11    0.90    0.72
   5   0 -11    0.43    0.72
  -5   0  11   -0.56    0.87
   5   0 -11    0.13    0.33
   5   0 -10   90.36    5.87
   5   0 -10   86.11    5.97
  -5   0  10   87.32    5.93
   5   0 -10   85.18    3.17
   5   0 -10   82.00    2.91
   5   0  -9    0.84    0.38
   5   0  -9   -0.46    0.93
   5   0  -9    0.41    0.38
   5   0  -9   -0.17    1.06
  -5   0   9    0.18    0.66
   5   0  -9    0.73    0.35
   5   0  -8  245.62    9.07
   5   0  -8  235.39    4.68
   5   0  -8  254.00    9.69
  -5   0   8  235.04    9.32
   5   0  -8  249.87    5.09
   5   0  -7   -0.57    0.75
   5   0  -7   -0.10    0.23
   5   0  -7    0.46    0.55
  -5   0   7   -0.01    0.68
   5   0  -7   -0.24    0.36
   5   0  -6   42.07    3.53
   5   0  -6   44.83    2.04
   5   0  -6   42.92    3.79
  -5   0   6   46.20    4.02
   5   0  -6   42.32    1.98
   5   0  -6   43.68    2.03
   5   0  -5   -0.03    0.63
   5   0  -5    0.24    0.51
  -5   0   5   -0.28    0.59
   5   0  -4  307.81    8.90
  -5   0   4  310.69    9.88
   5   0  -4  316.27    9.73
   5   0  -3   -0.36    0.45
  -5   0   3   -0.39    0.53
  -5   0   2  801.70   15.23
   5   0  -2  805.27   13.57
   5   0  -1   -0.02    0.42
  -5   0   1    0.08    0.54
   5   0   0   68.65    3.75
  -5   0   0   65.25    4.22
   5   0   1    0.38    0.43
  -5   0  -1    0.60    0.69
   5   0   2   13.34    1.64
  -5   0  -2   11.63    1.73
   5   0   3    0.35    0.51
  -5   0  -3    0.11    0.45
   5   0   4  373.02    8.31
  -5   0  -4  367.64    9.33
   5   0   5   -0.22    0.43
   5   0   5    0.01    0.27
  -5   0  -5    0.04    0.50
   5   0   6   -0.02    0.38
   5   0   6    0.52    0.39
  -5   0  -6    0.91    0.58
  -5   0  -6    1.26    0.82
   5   0   6    0.58    0.27
   5   0   7   -0.26    0.30
   5   0   7    0.09    0.28
  -5   0  -7   -0.15    0.62
   5   0   7   -0.10    0.27
   5   0   8  406.61    6.51
   5   0   8  404.91    6.73
   5   0   8  380.52    6.02
   5   0   8  396.91    6.58
  -5   0  -8  380.59   11.94
   5   0   9   -0.01    0.32
   5   0   9    0.15    0.28
   5   0   9    0.05    0.32
  -5   0  -9    0.04    0.72
   5   0  10   49.94    2.42
   5   0  10   47.88    2.46
   5   0  10   48.79    2.35
  -5   0 -10   47.20    4.48
   5   0  11    0.13    0.25
   5   0  11   -0.18    0.26
   5   0  11    0.03    0.35
   5   0  12    0.40    0.34
   5   0  12    1.47    0.46
   5   0  12    0.49    0.41
  -5   0 -12    0.47    0.35
  -5   0 -12   -0.45    0.93
   5   0  13   -0.10    0.33
  -5   0 -13    0.12    0.33
   5   0  13    0.19    0.30
   5   0  13    0.09    0.44
  -5   0 -13   -0.37    1.03
  -5   0 -14   24.64    1.86
   5   0  14   25.71    1.98
   5   0  14   26.11    1.71
  -5   0 -14   27.85    3.87
   5   0  14   24.68    1.85
   5   0  15   -0.15    0.43
   5   0  15    0.15    0.41
  -5   0 -15   -0.55    0.65
  -5   0 -15    0.54    0.42
   5   0  16   19.69    1.76
  -5   0 -16   19.93    3.22
  -5   0 -16   18.19    1.57
   5   0  16   17.02    1.55
  -5   0 -17    0.60    0.45
   5   0  17    0.23    0.38
  -5   0 -17    0.98    1.10
   5   0  18  527.04    8.61
  -5   0 -18  546.21    7.71
   5   0  19    0.13    0.45
   5   0  20    0.68    0.40
   5   0  21   -0.24    0.33
   5   0  21    0.09    0.29
   5   0  22   26.87    1.58
   5   0  23    0.49    0.31
   5   1 -23   72.42    2.40
   5  -1 -23   72.32    2.39
  -5  -1  23   74.28    2.49
  -5   1  23   70.75    2.46
   5  -1 -23   64.73    1.93
   5   1 -22   82.87    2.84
   5   1 -22   85.45    2.67
  -5  -1  22   85.62    2.93
  -5   1  22   81.80    2.88
   5  -1 -22   81.48    2.52
   5   1 -21   36.92    2.05
   5   1 -21   36.49    1.95
  -5  -1  21   33.60    1.97
  -5   1  21   36.20    2.07
   5  -1 -21   35.47    1.85
   5   1 -21   34.52    1.80
   5   1 -20    1.98    0.52
   5   1 -20    1.73    0.58
   5  -1 -20    0.92    0.35
  -5  -1  20    1.48    0.56
  -5   1  20    1.60    0.55
   5   1 -20    2.24    0.60
   5   1 -19  135.80    4.29
  -5   1  19  100.37    3.78
   5  -1 -19  102.05    3.32
  -5  -1  19  123.11    4.23
   5   1 -19  115.39    3.81
   5  -1 -19  100.41    3.51
   5   1 -19  117.88    3.80
   5   1 -18   45.15    2.53
  -5  -1  18   46.00    2.61
   5  -1 -18   49.34    2.46
  -5   1  18   50.10    2.75
   5   1 -18   48.06    2.52
   5  -1 -18   49.30    2.58
   5   1 -18   47.82    2.47
   5   1 -17   28.38    2.06
   5   1 -17   30.08    3.84
   5  -1 -17   25.22    3.64
   5   1 -17   31.05    4.06
  -5   1  17   27.18    3.51
  -5  -1  17   29.96    2.16
   5  -1 -17   32.03    2.07
  -5   1  17   29.48    2.16
   5   1 -17   29.13    2.02
   5  -1 -17   28.21    2.02
   5   1 -17   29.51    2.00
   5   1 -16  170.87    9.16
   5  -1 -16  177.62    9.55
  -5  -1  16  170.84    5.07
   5   1 -16  165.10    9.27
  -5   1  16  159.27    8.56
   5  -1 -16  175.45    4.92
  -5   1  16  172.94    5.14
   5   1 -16  169.07    4.91
   5  -1 -16  172.29    4.97
   5   1 -16  173.71    4.86
  -5  -1  15  137.06    4.50
   5   1 -15  121.63    7.71
   5  -1 -15  128.33    8.04
  -5  -1  15  135.45    7.73
   5   1 -15  123.05    8.01
  -5   1  15  132.77    7.90
   5  -1 -15  135.55    4.39
  -5   1  15  124.32    4.32
   5   1 -15  126.94    4.25
   5  -1 -15  124.07    4.21
   5   1 -15  129.28    4.21
   5   1 -14    5.52    0.91
   5  -1 -14    4.48    1.53
   5   1 -14    5.01    1.61
  -5  -1  14    4.73    1.39
  -5   1  14    4.98    1.68
   5  -1 -14    4.52    0.87
  -5  -1  14    5.51    0.97
  -5   1  14    5.97    1.00
   5   1 -14    6.08    0.95
   5  -1 -14    5.50    0.96
   5   1 -13   88.76    6.37
   5  -1 -13   95.53    6.64
  -5   1  13   85.70    3.49
  -5  -1  13   93.57    6.38
   5   1 -13   88.21    6.57
  -5   1  13   81.03    6.21
   5  -1 -13   89.24    3.57
  -5  -1  13   95.81    3.68
   5   1 -13   90.05    3.51
   5  -1 -13   88.29    3.49
   5   1 -13   86.50    3.39
   5   1 -12    0.16    0.29
   5   1 -12    0.48    0.69
   5  -1 -12    0.73    0.86
   5   1 -12    1.37    0.80
  -5  -1  12   -0.56    0.79
  -5   1  12   -0.99    1.16
   5  -1 -12   -0.13    0.47
  -5  -1  12    0.17    0.36
  -5   1  12    0.08    0.33
   5   1 -12    0.32    0.32
   5  -1 -12    1.13    0.52
   5   1 -11   34.68    3.85
   5  -1 -11   35.34    3.82
  -5   1  11   36.56    2.17
  -5  -1  11   40.02    4.14
   5   1 -11   40.57    4.26
  -5   1  11   36.13    3.95
   5  -1 -11   37.70    2.27
  -5  -1  11   38.27    2.21
   5   1 -11   35.49    2.12
   5  -1 -11   41.32    2.27
   5   1 -11   38.68    2.19
   5   1 -10   65.94    2.87
   5   1 -10   67.24    5.22
   5  -1 -10   61.25    4.86
  -5  -1  10   65.09    5.17
   5   1 -10   64.69    5.25
  -5   1  10   63.31    5.20
   5  -1 -10   66.79    2.98
   5   1 -10   66.04    2.83
   5  -1 -10   62.94    2.75
   5   1 -10   63.81    2.79
   5   1  -9   17.36    1.46
   5  -1  -9   16.05    1.25
   5   1  -9   20.24    2.85
   5  -1  -9   15.46    2.37
   5   1  -9   15.34    1.23
   5   1  -9   15.00    2.53
  -5  -1   9   15.53    2.55
  -5   1   9   17.48    2.76
   5  -1  -9   13.84    1.35
   5   1  -9   17.41    1.45
   5  -1  -9   18.62    1.48
   5   1  -9   14.87    1.33
   5   1  -8  129.13    3.85
   5  -1  -8  119.72    3.39
   5   1  -8  117.31    6.53
   5  -1  -8  122.53    6.33
   5   1  -8  119.16    3.38
  -5  -1   8  127.50    7.03
   5   1  -8  111.14    6.42
  -5   1   8  118.49    6.81
   5  -1  -8  124.26    3.94
   5   1  -8  122.72    3.65
   5  -1  -8  122.19    3.58
   5   1  -8  119.47    3.66
   5   1  -7    0.28    0.29
   5  -1  -7    0.25    0.27
   5   1  -7   -0.41    0.69
   5  -1  -7    0.82    0.74
   5   1  -7    0.30    0.53
  -5  -1   7    1.34    0.91
  -5   1   7    1.34    1.00
   5  -1  -7    0.03    0.31
   5   1  -7   -0.24    0.29
   5  -1  -7    0.73    0.33
   5   1  -7    0.23    0.22
   5   1  -7   -0.22    0.28
   5   1  -6   14.08    1.23
   5  -1  -6   15.16    1.23
   5   1  -6   13.93    2.20
   5  -1  -6   15.41    2.11
   5   1  -6   14.98    1.21
   5   1  -6   11.11    1.92
  -5  -1   6   14.42    2.29
  -5   1   6   14.78    2.30
   5  -1  -6   14.34    1.32
   5   1  -6   16.23    1.27
   5   1  -6   16.13    1.31
   5  -1  -6   15.05    1.21
   5   1  -5  387.76    6.27
   5   1  -5  377.35   10.79
   5  -1  -5  384.02    6.05
   5  -1  -5  392.62   10.13
  -5  -1   5  381.63   11.46
   5   1  -5  382.48    6.01
   5   1  -5  384.55   10.87
  -5   1   5  382.37   11.47
   5  -1  -5  399.82    6.73
   5   1  -5  389.01    6.02
   5  -1  -5  383.40    5.87
   5   1  -5  365.47    6.12
   5   1  -4  989.27   17.09
   5  -1  -4 1004.99   15.54
   5  -1  -4 1033.58    9.91
  -5  -1   4  978.13   18.07
   5   1  -4 1036.35   17.24
   5   1  -4 1016.02    9.78
  -5   1   4 1026.43   18.33
   5   1  -4 1022.86   10.07
   5  -1  -4 1021.00   10.61
   5   1  -3  260.42    8.64
   5  -1  -3  267.12    7.69
  -5  -1   3  243.11    8.80
   5   1  -3  253.65    8.31
  -5   1   3  271.45    9.26
   5  -1  -3  250.63    5.21
   5   1  -2   19.65    2.39
   5  -1  -2   16.47    1.84
   5   1  -2   16.20    2.07
  -5  -1   2   15.70    2.30
  -5   1   2   16.58    2.23
   5   1  -1   11.59    1.83
   5  -1  -1    8.99    1.32
   5   1  -1    9.73    1.55
  -5  -1   1    7.09    1.58
  -5   1   1    9.93    1.76
   5   1   0   19.10    2.31
  -5   1   0   21.87    2.50
  -5  -1   0   17.27    2.31
   5  -1   0   20.72    1.91
   5  -1   1   11.69    1.36
  -5  -1  -1   10.36    1.70
  -5   1  -1   10.75    1.74
   5  -1   2  149.81    4.55
   5  -1   2  144.62    3.88
  -5  -1  -2  140.05    6.38
  -5   1  -2  147.56    6.06
   5  -1   3  359.72    5.86
   5  -1   3  372.04    6.24
  -5  -1  -3  392.25   10.53
  -5   1  -3  398.96    9.69
   5   1   3  369.84    5.94
   5  -1   4   31.31    1.74
   5  -1   4   30.27    1.80
   5   1   4   29.48    1.80
  -5  -1  -4   32.38    3.04
  -5   1  -4   32.51    2.71
   5   1   4   30.03    1.71
   5   1   4   29.64    1.82
   5  -1   5   53.42    2.23
   5   1   5   46.78    2.13
   5  -1   5   46.02    2.13
   5  -1   5   50.98    2.35
   5   1   5   48.88    2.29
  -5  -1  -5   48.76    3.62
  -5   1  -5   51.14    3.24
   5   1   5   47.16    2.14
   5   1   5   51.50    2.42
   5  -1   5   53.30    2.32
   5  -1   6  362.29    5.99
   5   1   6  367.30    6.16
   5  -1   6  366.82    5.98
   5  -1   6  351.69    6.22
   5   1   6  354.26    6.16
  -5  -1  -6  378.22    9.87
   5   1   6  359.08    5.92
   5  -1   6  356.84    5.67
   5   1   6  373.97    6.61
   5  -1   6  354.49    5.97
  -5   1  -6  358.54   11.11
  -5  -1  -6  376.03   11.38
   5  -1   7   28.80    1.62
   5   1   7   26.75    1.72
   5  -1   7   25.66    1.57
   5  -1   7   25.97    1.71
   5   1   7   29.73    1.79
  -5  -1  -7   29.15    2.68
   5   1   7   26.66    1.62
   5  -1   7   27.48    1.72
   5  -1   7   26.52    1.61
   5   1   7   24.76    1.76
   5  -1   7   27.74    1.68
  -5   1  -7   27.59    3.15
  -5  -1  -7   26.74    3.20
   5  -1   8    0.63    0.25
   5  -1   8    1.47    0.52
   5   1   8    0.08    0.32
   5  -1   8    0.35    0.32
   5   1   8    0.86    0.45
   5  -1   8    0.36    0.24
   5  -1   8    0.19    0.29
  -5   1  -8    0.95    0.87
  -5  -1  -8    1.62    1.18
   5   1   8    0.52    0.29
   5  -1   9   53.93    2.34
   5  -1   9   55.18    2.57
   5  -1   9   51.47    2.18
   5   1   9   55.02    2.60
   5  -1   9   53.44    2.52
   5   1   9   51.10    2.22
   5   1   9   53.61    2.40
   5  -1   9   53.12    2.34
  -5   1  -9   45.17    4.26
  -5  -1  -9   47.94    4.40
   5  -1   9   52.65    2.28
   5  -1  10   40.41    2.08
   5   1  10   37.01    2.18
   5  -1  10   39.22    2.24
   5   1  10   40.42    2.34
   5  -1  10   37.65    2.15
   5   1  10   36.79    1.97
   5  -1  10   35.80    1.92
  -5   1 -10   35.48    3.87
  -5  -1 -10   35.93    3.93
   5  -1  10   35.64    1.93
   5   1  11   17.95    1.56
   5  -1  11   19.49    1.65
   5   1  11   22.32    1.78
   5  -1  11   20.40    1.62
   5  -1  11   17.14    1.34
   5  -1  11   19.02    1.46
  -5   1 -11   15.83    2.77
  -5  -1 -11   17.14    2.81
   5  -1  11   20.52    1.54
   5  -1  12    1.68    0.48
   5   1  12    1.73    0.52
   5  -1  12    1.85    0.62
   5  -1  12    1.70    0.57
   5   1  12    1.61    0.57
  -5   1 -12    1.89    0.93
  -5  -1 -12    1.67    1.03
  -5  -1 -12    1.83    0.66
   5  -1  12    1.05    0.34
   5  -1  13   19.05    1.70
   5   1  13   17.70    1.67
   5   1  13   19.15    1.66
  -5  -1 -13   19.24    1.76
   5  -1  13   18.64    1.56
  -5   1 -13   15.29    2.82
  -5  -1 -13   14.48    2.67
   5  -1  13   19.75    1.56
   5   1  14   30.81    2.13
   5  -1  14   43.17    2.63
  -5  -1 -14   31.59    2.25
   5   1  14   37.30    2.47
   5  -1  14   34.20    2.09
  -5   1 -14   33.75    4.27
  -5  -1 -14   32.51    4.07
   5  -1  14   35.29    2.13
   5   1  15   49.88    2.72
   5  -1  15   47.98    2.72
   5   1  15   50.44    2.80
   5  -1  15   50.32    2.48
  -5   1 -15   43.30    4.73
  -5  -1 -15   48.83    4.96
  -5  -1 -15   48.47    2.73
   5  -1  16   13.99    1.44
   5   1  16   15.51    1.58
   5  -1  16   14.76    1.32
  -5   1 -16   13.50    2.61
  -5  -1 -16   15.82    2.96
  -5  -1 -16   15.80    1.57
   5   1  16   15.23    1.52
   5  -1  17   20.10    1.73
   5   1  17   23.93    1.91
   5  -1  17   22.84    1.58
   5   1  17   22.02    1.80
   5  -1  17   23.01    1.82
  -5   1 -17   20.52    3.29
  -5  -1 -17   25.02    3.61
   5  -1  17   22.88    1.65
  -5  -1 -17   21.57    1.76
   5   1  18    5.30    0.93
  -5  -1 -18    5.12    0.88
   5  -1  18    4.91    0.84
   5   1  18    5.50    0.93
   5  -1  18    7.30    1.08
   5  -1  18    5.78    0.83
   5  -1  19   66.75    2.95
   5   1  19   66.04    2.93
   5  -1  19   72.27    3.04
  -5  -1 -19   65.27    2.80
   5  -1  19   67.29    2.70
   5   1  20    9.75    1.10
   5  -1  20    9.13    1.07
  -5  -1 -20    8.14    0.93
   5  -1  20   10.38    1.04
   5   1  21   12.96    1.14
   5  -1  21   12.26    1.16
  -5  -1 -21   12.10    0.99
   5  -1  21   12.35    1.02
   5   1  22    1.61    0.43
   5  -1  22    1.75    0.47
   5  -1  23    2.54    0.47
   5   1  23    2.58    0.47
   5   2 -22    0.94    0.30
   5   2 -22    1.11    0.40
   5  -2 -22    1.37    0.38
   5   2 -22    0.78    0.28
   5   2 -21    0.54    0.31
   5   2 -21    0.23    0.28
  -5  -2  21    1.25    0.42
  -5   2  21    0.34    0.30
   5  -2 -21    0.76    0.38
   5   2 -20   42.11    2.18
  -5  -2  20   38.91    2.06
  -5   2  20   39.00    2.09
   5  -2 -20   38.43    2.02
   5   2 -20   41.24    2.17
   5   2 -19    4.31    0.76
   5   2 -19    3.30    0.71
  -5  -2  19    3.55    0.68
   5  -2 -19    3.54    0.65
  -5  -2  19    3.48    0.66
  -5   2  19    3.68    0.70
   5  -2 -18   57.72    2.74
   5   2 -18   54.99    2.73
  -5  -2  18   58.37    2.75
  -5   2  18   52.83    2.67
   5   2 -18   57.44    2.81
   5   2 -17    8.59    1.14
  -5  -2  17    9.97    1.21
   5   2 -17    7.87    2.15
   5  -2 -17    9.03    1.18
   5  -2 -17    8.17    0.96
   5   2 -17    7.95    1.13
  -5   2  17    9.44    1.15
   5   2 -16   15.19    1.54
   5   2 -16   12.43    2.49
   5   2 -16   14.67    3.01
  -5   2  16   12.28    2.49
   5  -2 -16   15.84    1.41
  -5  -2  16   15.87    1.51
  -5   2  16   15.94    1.55
   5  -2 -16   14.66    1.49
   5   2 -16   17.59    1.67
   5   2 -15   10.05    1.27
   5   2 -15    7.84    1.13
   5   2 -15    7.51    2.05
   5  -2 -15   12.21    2.65
   5   2 -15    7.89    2.34
  -5   2  15   11.79    2.45
   5  -2 -15    8.03    1.08
  -5  -2  15    8.93    1.14
  -5   2  15    7.93    1.10
   5   2 -15    7.36    1.06
   5  -2 -15    7.86    1.14
   5   2 -14  156.26    4.82
   5   2 -14  150.49    8.49
   5  -2 -14  166.78    9.06
  -5  -2  14  159.40    8.33
   5   2 -14  156.40    8.99
  -5   2  14  161.69    8.95
   5  -2 -14  158.46    4.61
  -5  -2  14  156.88    4.62
  -5   2  14  161.23    4.80
   5   2 -14  158.85    4.79
   5  -2 -14  154.97    4.74
   5   2 -14  170.63    5.06
   5  -2 -14  158.82    4.87
   5   2 -13   11.51    1.34
   5   2 -13    9.10    1.21
   5   2 -13    9.68    2.19
   5  -2 -13   11.06    2.43
   5  -2 -13   11.92    1.33
   5   2 -13   12.08    2.48
  -5  -2  13   12.46    2.35
  -5   2  13   12.82    2.57
   5  -2 -13   12.39    1.30
  -5  -2  13   11.07    1.23
  -5   2  13   10.42    1.25
   5   2 -13   10.90    1.31
   5  -2 -13    9.35    1.22
   5   2 -12   34.76    2.28
   5   2 -12   35.10    4.00
   5  -2 -12   36.17    4.08
  -5   2  12   36.75    2.23
  -5  -2  12   38.11    2.23
  -5  -2  12   34.18    3.94
   5   2 -12   35.00    4.17
   5  -2 -12   35.89    2.23
   5   2 -12   39.12    2.36
   5  -2 -12   37.18    2.27
   5   2 -12   37.98    2.39
   5  -2 -12   36.57    2.32
   5   2 -11  829.44   10.74
   5   2 -11  796.96   18.80
   5  -2 -11  840.10   18.75
  -5  -2  11  856.40   19.29
   5   2 -11  835.47   19.60
   5  -2 -11  827.80   10.52
  -5  -2  11  855.51   10.17
  -5   2  11  818.11   10.18
   5   2 -11  817.95   10.48
   5  -2 -11  835.26   10.52
   5   2 -11  832.39   10.93
   5  -2 -11  836.75   10.62
   5  -2 -10  128.24    3.58
   5   2 -10  127.31    4.16
   5   2 -10  127.88    7.39
   5  -2 -10  125.11    7.01
   5   2 -10  128.15    3.59
  -5  -2  10  139.55    7.74
   5   2 -10  129.01    7.56
   5  -2 -10  128.99    4.16
  -5  -2  10  132.05    3.91
  -5   2  10  126.22    3.89
   5   2 -10  125.86    4.04
   5  -2 -10  133.27    4.09
   5   2 -10  132.05    4.29
   5   2  -9   28.44    1.94
   5  -2  -9   27.80    1.69
   5   2  -9   21.43    3.12
   5  -2  -9   28.48    3.30
  -5  -2   9   26.50    3.42
   5   2  -9   26.17    3.32
   5   2  -9   30.52    1.77
   5  -2  -9   30.34    2.01
   5   2  -9   25.52    1.63
   5   2  -9   28.51    1.89
   5  -2  -9   27.52    1.82
   5   2  -9   25.04    1.85
   5   2  -8    0.39    0.38
   5   2  -8    0.13    0.36
   5  -2  -8    1.22    0.48
   5   2  -8   -0.70    1.01
   5  -2  -8    0.57    0.56
   5   2  -8    0.63    0.75
   5   2  -8   -0.15    0.29
  -5  -2   8    0.95    1.04
   5  -2  -8    0.09    0.30
   5  -2  -8    0.20    0.31
   5   2  -8   -0.14    0.46
   5   2  -7   59.65    2.72
   5  -2  -7   62.68    2.54
   5   2  -7   57.92    4.70
   5  -2  -7   58.19    4.23
  -5  -2   7   67.30    5.24
   5   2  -7   63.23    4.80
   5   2  -7   65.69    2.61
   5  -2  -7   67.27    2.93
   5  -2  -7   66.20    2.71
   5   2  -7   61.16    2.58
   5   2  -7   65.45    2.78
   5  -2  -7   65.95    2.69
   5   2  -7   61.27    2.79
   5   2  -6   49.32    2.45
   5  -2  -6   48.85    2.27
   5   2  -6   47.13    4.23
   5  -2  -6   51.06    3.79
  -5  -2   6   46.88    4.33
   5   2  -6   51.58    4.27
   5   2  -6   48.69    2.25
   5  -2  -6   50.03    2.51
   5  -2  -6   45.09    2.19
   5   2  -6   46.69    2.25
   5   2  -6   49.14    2.36
   5  -2  -6   47.93    2.22
   5   2  -6   47.56    2.46
   5  -2  -5   47.81    2.24
   5   2  -5   55.17    4.50
   5  -2  -5   48.42    3.53
   5  -2  -5   48.14    2.19
  -5  -2   5   54.45    4.64
   5   2  -5   49.99    4.00
   5   2  -5   45.92    2.35
   5   2  -5   51.12    2.32
   5  -2  -5   52.62    2.54
   5  -2  -5   50.77    2.27
   5   2  -5   47.86    2.27
   5   2  -5   49.21    2.30
   5  -2  -5   46.06    2.12
   5   2  -5   52.51    2.55
   5   2  -4    6.06    0.89
   5   2  -4    5.78    0.84
   5   2  -4    5.92    1.55
   5  -2  -4    5.30    1.15
   5  -2  -4    5.44    0.76
   5   2  -4    5.52    1.30
  -5  -2   4    4.91    1.55
   5  -2  -4    6.81    0.92
   5  -2  -4    5.29    0.79
   5  -2  -4    6.11    0.79
   5   2  -4    5.05    0.77
   5   2  -4    5.99    0.82
   5  -2  -4    6.39    0.81
   5   2  -4    6.11    0.84
   5   2  -3   44.21    2.24
   5  -2  -3   45.33    2.18
   5   2  -3   42.53    3.87
   5  -2  -3   40.51    2.96
   5  -2  -3   42.09    2.06
  -5  -2   3   40.79    3.93
   5   2  -3   45.19    3.52
   5   2  -3   42.35    2.09
   5  -2  -3   43.61    2.26
   5   2  -3   42.52    2.15
   5   2  -3   37.41    2.48
   5  -2  -3   41.62    1.92
   5   2  -3   38.28    2.15
   5   2  -2  352.78    6.26
   5  -2  -2  358.36    6.04
   5   2  -2  341.79   10.77
   5  -2  -2  350.15    8.10
   5  -2  -2  340.21    5.87
  -5  -2   2  326.77   10.94
   5   2  -2  348.45    9.42
   5   2  -2  330.73    5.85
   5  -2  -2  354.44    6.41
   5   2  -2  326.13    7.65
   5   2  -2  351.83    6.43
   5   2  -2  329.06    5.99
   5   2  -1    6.54    0.86
   5  -2  -1    9.09    1.02
   5  -2  -1    7.15    1.10
   5  -2  -1    9.24    0.99
   5   2  -1    6.97    1.30
  -5  -2   1    9.60    1.93
   5  -2  -1    7.78    0.96
   5   2  -1    7.84    0.99
   5   2  -1    6.51    1.13
   5   2  -1    7.18    0.89
   5   2  -1    7.35    0.97
   5  -2   0  296.98    5.51
  -5  -2   0  281.50    5.85
   5  -2   0  300.74    5.58
  -5  -2   0  289.74   10.11
   5   2   0  316.78    8.31
   5   2   0  305.24    5.60
   5  -2   0  293.98    5.74
   5   2   0  311.15    5.93
   5   2   0  306.20    8.10
   5   2   0  286.48    5.89
   5  -2   1   80.26    2.87
  -5  -2  -1   81.56    3.13
   5  -2   1   85.45    2.99
  -5  -2  -1   87.43    5.52
   5   2   1   84.75    2.96
   5  -2   1   80.76    3.01
   5   2   1   83.59    3.10
   5   2   1   87.47    4.53
   5   2   1   83.98    3.22
  -5  -2  -2    0.89    0.38
   5  -2   2    1.46    0.49
  -5  -2  -2    0.97    0.73
  -5   2  -2    0.55    0.65
   5  -2   2    0.76    0.29
   5  -2   2    0.44    0.29
   5  -2   2    0.86    0.45
   5   2   2    0.87    0.42
   5   2   2    1.49    0.88
   5   2   2    0.59    0.41
   5   2   2    1.22    0.41
   5  -2   3   50.56    2.28
  -5  -2  -3   50.93    2.44
   5   2   3   48.07    2.18
   5  -2   3   50.52    2.35
  -5  -2  -3   46.44    3.98
  -5   2  -3   47.54    3.45
   5  -2   3   51.90    2.18
   5   2   3   46.11    2.20
   5  -2   3   49.69    2.34
   5   2   3   49.56    2.45
   5   2   3   48.07    3.58
   5  -2   4   46.17    2.11
   5  -2   4   45.71    2.18
  -5  -2  -4   52.67    2.50
   5   2   4   46.91    2.18
   5  -2   4   47.72    2.31
  -5  -2  -4   47.25    4.17
  -5   2  -4   52.04    3.44
   5  -2   4   46.54    2.10
   5   2   4   51.75    2.35
   5  -2   4   46.41    2.28
   5   2   4   48.58    3.73
   5   2   4   48.49    2.46
   5  -2   4   49.59    2.20
   5  -2   5   32.45    1.81
   5  -2   5   35.23    1.91
   5   2   5   34.03    1.92
   5  -2   5   35.46    2.03
   5   2   5   32.12    1.91
  -5  -2  -5   31.85    3.26
   5   2   5   29.80    1.78
   5  -2   5   33.91    1.84
   5  -2   5   34.49    1.97
   5   2   5   37.45    2.18
  -5   2  -5   33.65    3.38
  -5  -2  -5   34.23    3.42
   5  -2   5   34.55    1.86
   5   2   5   32.83    3.14
   5  -2   6  251.97    5.20
   5  -2   6  256.82    5.19
   5   2   6  251.84    5.37
   5  -2   6  251.49    5.43
  -5  -2  -6  257.53    9.12
   5   2   6  244.48    5.20
   5   2   6  248.25    5.14
   5  -2   6  259.95    5.17
   5  -2   6  257.83    5.40
   5   2   6  247.48    5.72
  -5   2  -6  251.63    9.38
  -5  -2  -6  262.29    9.56
   5  -2   6  245.81    5.05
   5   2   6  259.83    9.17
   5  -2   7  118.88    3.65
   5  -2   7  106.73    3.35
   5   2   7  116.23    3.73
   5  -2   7  116.65    3.77
  -5  -2  -7  115.78    6.01
   5   2   7  111.55    3.46
   5   2   7  113.96    3.47
   5  -2   7  111.70    3.48
   5   2   7  112.07    3.87
   5  -2   7  113.13    3.62
  -5   2  -7  109.45    6.34
  -5  -2  -7  117.66    6.58
   5  -2   7  107.89    3.43
   5  -2   8  231.09    5.26
   5  -2   8  229.09    4.83
   5   2   8  231.85    5.42
   5  -2   8  224.24    5.32
  -5  -2  -8  231.30    8.35
   5   2   8  220.68    4.81
   5  -2   8  235.19    5.18
   5   2   8  216.39    5.46
   5  -2   8  220.16    5.08
  -5   2  -8  230.64    9.37
  -5  -2  -8  239.06    9.58
   5  -2   8  228.42    5.08
   5  -2   9  355.31    6.69
   5   2   9  375.08    7.04
   5  -2   9  358.54    6.83
   5   2   9  365.18    6.13
   5  -2   9  364.16    6.57
   5   2   9  345.09    6.99
   5  -2   9  344.00    6.41
  -5   2  -9  336.01   11.63
  -5  -2  -9  356.05   11.94
   5  -2   9  358.72    6.46
   5  -2   9  362.09    6.00
   5  -2  10    6.62    1.01
   5  -2  10    7.93    1.07
   5   2  10    6.57    1.02
   5  -2  10    5.73    0.87
   5  -2  10    4.65    0.78
  -5   2 -10    5.35    1.68
  -5  -2 -10    9.68    2.19
   5  -2  10    5.79    0.87
   5  -2  11   11.93    1.31
   5   2  11    9.24    1.13
   5  -2  11   15.32    1.65
   5   2  11    9.23    1.21
   5  -2  11    8.92    1.10
  -5  -2 -11   11.23    1.39
   5  -2  11    9.74    1.11
   5  -2  11   10.46    1.21
  -5   2 -11   12.44    2.43
  -5  -2 -11   11.89    2.34
   5   2  12   33.51    2.25
   5  -2  12   38.75    2.35
   5   2  12   33.11    2.25
  -5  -2 -12   35.93    2.50
   5  -2  12   34.61    2.19
   5  -2  12   33.15    2.12
   5  -2  12   34.84    2.08
  -5   2 -12   33.65    4.06
  -5  -2 -12   36.85    4.10
   5  -2  12   33.78    2.13
   5   2  13   42.34    2.63
   5  -2  13   60.46    2.98
   5   2  13   53.91    2.89
  -5  -2 -13   51.02    3.01
   5  -2  13   61.49    2.95
   5  -2  13   59.52    2.91
  -5   2 -13   45.03    4.69
  -5  -2 -13   56.36    5.16
   5  -2  13   54.17    2.68
   5   2  14   95.03    3.77
   5  -2  14   89.66    3.65
  -5  -2 -14   87.13    3.84
   5   2  14   92.53    3.80
   5  -2  14   95.01    3.61
   5  -2  14   98.05    3.75
  -5   2 -14   90.54    6.66
  -5  -2 -14   81.05    6.25
   5  -2  14   96.61    3.58
   5   2  15    0.57    0.48
   5  -2  15    0.95    0.51
   5  -2  15    1.32    0.52
   5   2  15    0.77    0.55
   5  -2  15    2.27    0.67
  -5   2 -15   -0.81    0.96
  -5  -2 -15   -0.33    0.67
   5  -2  15    0.95    0.53
  -5  -2 -15    1.17    0.79
   5   2  16   67.85    3.18
   5   2  16   70.39    3.30
   5  -2  16   71.22    3.02
   5  -2  16   75.66    3.27
  -5   2 -16   65.29    5.61
   5  -2  16   70.20    3.05
  -5  -2 -16   71.88    3.42
   5   2  17    0.56    0.36
  -5  -2 -17    1.39    0.58
   5   2  17   -0.08    0.37
   5  -2  17    1.27    0.53
   5  -2  17    0.45    0.38
   5   2  18   31.37    2.08
   5  -2  18   29.30    1.98
   5  -2  18   30.02    1.92
  -5  -2 -18   31.72    2.14
   5   2  18   29.70    2.00
   5   2  19   32.01    2.00
   5  -2  19   33.17    2.02
  -5  -2 -19   30.22    1.98
   5  -2  19   33.56    1.92
   5   2  19   33.49    2.02
   5   2  20    4.37    0.74
   5  -2  20    3.85    0.72
  -5  -2 -20    5.28    0.81
   5  -2  20    3.67    0.60
   5   2  21   23.35    1.46
   5  -2  21   25.12    1.54
  -5  -2 -21   25.51    1.53
   5  -2  21   24.84    1.43
  -5   2 -22    4.59    0.57
  -5  -2 -22    4.36    0.56
   5   2  22    4.58    0.59
   5  -2  22    6.16    0.72
   5  -2  22    4.56    0.56
   5   3 -21    2.94    0.48
   5  -3 -21    3.41    0.50
   5   3 -21    2.72    0.54
   5  -3 -21    3.60    0.54
   5   3 -20    0.51    0.38
   5   3 -20    0.63    0.31
   5  -3 -20    0.49    0.34
   5   3 -19    4.74    0.81
   5   3 -19    4.83    0.75
   5  -3 -19    4.57    0.73
  -5  -3  19    2.82    0.52
   5   3 -18   14.04    1.30
  -5  -3  18   13.28    1.22
  -5  -3  18   13.70    1.18
  -5   3  18   13.71    1.18
   5  -3 -18   14.78    1.32
   5   3 -18   12.43    1.32
   5   3 -17   20.84    1.66
  -5  -3  17   18.25    1.55
  -5  -3  17   20.74    1.50
  -5   3  17   21.45    1.56
   5  -3 -17   23.50    1.78
   5   3 -17   20.56    1.74
   5   3 -16   36.67    2.26
  -5  -3  16   38.79    2.35
  -5  -3  16   36.80    2.06
  -5   3  16   36.93    2.11
   5  -3 -16   40.87    2.38
   5   3 -16   40.34    2.49
   5   3 -15  106.75    3.89
  -5  -3  15  113.72    4.18
   5   3 -15  101.66    6.84
   5   3 -15  119.39    7.89
  -5   3  15  122.85    7.83
  -5  -3  15  110.48    3.62
  -5   3  15  114.96    3.77
   5  -3 -15  113.34    4.02
   5   3 -15  116.99    4.30
   5   3 -14  277.87    6.36
  -5  -3  14  279.75    6.72
   5   3 -14  283.75   11.52
   5   3 -14  290.78   12.32
   5  -3 -14  295.61    5.78
  -5  -3  14  288.66    5.87
  -5   3  14  303.28    6.15
   5  -3 -14  286.83    6.48
   5   3 -14  283.28    6.81
   5   3 -13  565.07    9.14
[truncated: 199,023 more chars]
